# Supplementary material for: GPCR-specific autoantibody signatures are associated with physiological and pathological immune homeostasis
Source: Nat Commun. 2018 Dec 6;9:5224. doi: 10.1038/s41467-018-07598-9 (PMC6283882; doi:10.1038/s41467-018-07598-9)
Supplement: Supplementary file 3 — Source Data [file 41467_2018_7598_MOESM3_ESM.xlsx]

## Sheet: Figure 1B-1C (also for 1D-1H)
Anti-EDNRA levels: Figure 1B						Anti-CHRM2 levels: Figure 1C
HD	GPA	RA	SSc	SLE		HD	GPA	RA	SSc
6.4	1.9	19.5	4.3	3.5		4.9	0.9	3.8	1.2
7.73	4.3	0.8	2.1	55.7		7	0.9	0.8	1.4
7.71	8.1	1.7	2.9	11.3		8.1	1.1	1	5.6
8.12	9.5	9	6.6	55.7		9.6	12.1	5.1	2
17.91	1.6	18	2.6	11		9.8	2.6	1.5	1.6
6.69	4	2.2	6.9	26.8		6.9	3.7	1.6	3
5.87	1.7	8.9	3	2.2		4.4	1.9	2.4	2
9.51	5.4	1.4	5.8			8.2	2.6	0.8	1.2
8.07	1.2	3.5	2.6			6.8	0.7	3.7	2.2
7.5	1.6	13.1	15.7	20		8.4	1.5	26.3	4.4
9.72	7.2	1.1	7.8	23		6.2	0.9	0.9	3.2
8.09	6.5	55.7	2.2	28		7.7	4.2	1.3	1.6
9.56	1.3	0.6	2.7	14		4.3	0.9	0.6	1.7
8.23	13	11.2	6.8	20		10.3	36.3	1.9	3.7
5.64	2	6.5	5	7		4.7	1.9	7	3.7
6.87	60.6	1.6	2.7	12		4.9	3.6	3.8	1.4
5.76	1.4	3.1	9.6	12		7.8	1.3	3.6	7.3
10.55	11	1.9	4	29		8.5	2.4	1.3	1.2
9.69		5.1	11.6	40		6.3		3.4	6.9
8.92		2.5	3.1	3				3.5	0.7
11.57		1.9	32.8	15		10.8	5.5	1.8	2.2
6.55		2.1	2.2	14		6.1	8.3	0.9	0.9
13.67		2.2	4.5	6		17.6	6.9	1.1	6.9
10.52		1.3	2.4	30		18.5	3.4	2.2	1.1
5.99		14.6	5.3	29		4.7	30.1	17.6	2.2
6.79			9.9	20		8.8	8.1		7.4
5.14			4.5	33		5.5	6.7		3.5
6.46			4.3	13		8.1	4.9		3.3
10.56			3.5	38		3.4	8.6		1.7
7.9			15.1	28		9.5	19		41.6
8.48			4.2	29		9.5	16.1		1.2
4.9			3.4	19		2.3	13.7		1.6
8.45			1.6	11		8.2	10.5		1
10.09			5.4	6		8.6	2.9		1.8
5.32			1.1	22		4.7	7.8		1.3
7.96			1.5	11		8.7	3.2		1
10.44			10.2	12		4	6.1		11.2
6.2			1.9	11		6	3.7		1.6
2.5			3	9		1.9	4.3		1.8
6.53			1.4	16		5.2	5.2		1.1
15.95			1.6	7		2.6	6		2.1
9.41			4.4	26		17.1	11.3		1.9
6.1			5.4	10		8.3	7.1		5.8
17.23			2.8	19		20.2	6.4		1.8
11.05			5.9	26		9	1.9		3.7
10.47			9.2	15		13.4	7.9		7.1
6.58			5.7	16		18.1	7.6		4.2
9.35			5.2	6		25.8	4.1		16.8
10.86			4	6		10	50.8		3.1
7.44			4.2	15		8.1	8.8		4.5
2.5			7.6	23		3.8	4		20.4
8.44			5	10		11	21.8		6.4
7.1			5.1	9		6.5	2.8		4.9
8.12			55	18		5.3	3.7		30
7.92			4	30		11.2	15.6		4.1
11.52			2.8	30		12.2	3.3		2.4
6.45			10.7	6		3	2.3		3.6
10.3			4.3	6		7.8	5.6		5.4
13.09			2.7	27		8.1	4		1.9
6.53			7.2	9		6.2	1.6		6.1
9.18			3.6	19		8.4	5.1		4
8.11			14.1	4		8.7	2.7		4.3
9.86			5.8	12		7.4	2.9		4.3
8.07			10.4	30		10.3	14.3		8.6
7.16			2.3	13		9.2	5.5		2.1
6.74			6.1	6		4.5	4.1		9.5
5.61			2.6	28		3.6	4.6		2.6
40			3.1	18		14.3	6.3		1.9
6.29			4.5			8.9	4.1		6.2
8.02			6.5			5.8	10		24.9
6.91			1.4	40		7.4	8.4		1.2
11.77			1.9	34		10.1	9.1		0.9
8.2			5.1	40		12.4	9.2		3.1
7.51			3	40		2.6	7.4		4.3
40			1.4	40		43.9	19.7		1.4
4.98			5.7	36		3.3	37.5		7
7.85			1.7	40		9.5	9.9		2.5
2.5			1.9	33		1.9	7.2		2
9.42			17	40		4.4	5.9		50.8
11.6			51.1	40		3.3	46.1		20.8
6.3			3.8	26		4.2	8.3		3.3
12			5.6	40		14.6	5		4.5
8.27			8	39		11.4	7.7		2.3
9.06			47.4	40		12.8	10.2		24.3
10.04			6.4	40		7.2	35		4.9
9.97			7.73	29		20.1	6.1		7
5.46			7.71	40		15.6	12.5		8.1
7.88			8.12	30		10.4	7.7		9.6
5.23			17.91	27		7.1	5		9.8
10.46			6.69	20		5.6	14.1		6.9
5.57			5.87	40		5.7			4.4
9.87			9.51	12		7	3.9		8.2
7.51			8.07	26		16.7	15.2		6.8
7.54			7.5	40		12.3	14.5		8.4
8.4			9.72	34		7.1	1.8		6.2
10.68			8.09	40		28.7	2.1		7.7
2.5			9.56	24		3	1.5		4.3
7.01			8.23	40		8.2	2.6		10.3
8.26			5.64	40		11.4	5.3		4.7
4.07			6.87	40		4.5	2		4.9
10.51			5.76	35		16.7	4		7.8
10.79			10.55	40		10.9			8.5
5.98			9.69			8.4			6.3
2.5			8.92			4.4
2.5			11.57	20		3.5			10.8
9.74			6.55	23		10.7			6.1
6.26			13.67	28		7.4			17.6
6.24			10.52	14		6.7			18.5
5.78			5.99	20		5.5			4.7
13.64			6.79	7		23.7			8.8
9.38			5.14	12		7.4			5.5
6.63			6.46	12		10			8.1
2.5			10.56	29		2.8			3.4
6.58			7.9	40		5.5			9.5
7.23			8.48	3		10.2			9.5
9.96			4.9	15		11.9			2.3
7.3			8.45	14		7.7			8.2
7.46			10.09	6		10			8.6
2.5			5.32	30		4.1			4.7
9.48			7.96	29		9.4			8.7
12.91			10.44	20		14.8			4
10.92			6.2	33					6
3.78			2.5	13		5.3			1.9
7.81			6.53	38		10.4			5.2
16.64			15.95	28		10			2.6
13.3			9.41	29		5			17.1
14.07			6.1	19		12.9			8.3
8.79			17.23	11					20.2
6.83			11.05	6		4.3			9
8.75			10.47	22		9.1			13.4
6.28			6.58	11		5.6			18.1
10.97			9.35	12		16.3			25.8
13.11			10.86	11		25.3			10
9.27			7.44	9		7			8.1
2.5			2.5	16		3.8			3.8
6.42			8.44	7		7.2			11
4.29			7.1	26		7			6.5
9.61			8.12	10		4.5			5.3
19.73			7.92	19		9.5			11.2
2.5			11.52	26		6			12.2
8.44			6.45	15		12			3
5.61			10.3	16		7.9			7.8
18.29			13.09	6		15.5			8.1
11.08			6.53	6		14.5			6.2
14.7			9.18	15		12.2			8.4
2.5			8.11	23		3.4			8.7
6.69			9.86	10		7.2			7.4
8.18			8.07	9		5.4			10.3
16.01			7.16	18		4.6			9.2
2.5			6.74	30		4.2			4.5
2.5			5.61	30		14.1			3.6
7.31			40	6		9.9			14.3
9.7			6.29	6					8.9
6.49			8.02	27		11.2			5.8
2.5			6.91	9		8.5			7.4
2.5			11.77	19		3.3			10.1
9.43			8.2	4		6.1			12.4
11.15			7.51	12		5.9			2.6
10.81			40	30		20.6			43.9
6.96			4.98	13		16.2			3.3
13.46			7.85	6		6.3			9.5
8.9			2.5	28		19.6			1.9
6.26			9.42	18		6.4			4.4
40			11.6			8.2			3.3
5.5			6.3			26.3			4.2
5.99			12			2.3			14.6
6.83			8.27			8.6			11.4
4.77			9.06			8.1			12.8
7.88			10.04			7.5			7.2
6.4			9.97			8.6			20.1
7.07			5.46			4.9			15.6
2.5			7.88			5.8			10.4
10.15			5.23			2.4			7.1
18.77			10.46			8.7			5.6
6.47			5.57			10.4			5.7
6.84			9.87			8.5			7
40			7.51			8.6			16.7
12.46			7.54			14.5			12.3
9.19			8.4			6.4			7.1
4.92			10.68			11			28.7
14.66			2.5			2.4			3
8.58			7.01			9.4			8.2
6.95			8.26			8.9			11.4
11.77			4.07			7.6			4.5
19.78			10.51			42.1			16.7
5.99			10.79			6.4			10.9
18.37			5.98						8.4
15.83			2.5			14.3			4.4
7.27			2.5			7.8			3.5
10.72			9.74			6.2			10.7
4.21			6.26			20.1			7.4
3.14			6.24			4.4			6.7
7.51			5.78			4.8			5.5
9.65			13.64			8.2			23.7
5.78			9.38			7			7.4
8.24			6.63			6.6			10
			2.5						2.8
			6.58						5.5
			7.23						10.2
			9.96						11.9
			7.3						7.7
			7.46						10
			2.5						4.1
			9.48						9.4
			12.91						14.8
			10.92
			3.78						5.3
			7.81						10.4
			16.64						10
			13.3						5
			14.07						12.9
			8.79
			6.83						4.3
			8.75						9.1
			6.28						5.6
			10.97						16.3
			13.11						25.3
			9.27						7
			2.5						3.8
			6.42						7.2
			4.29						7
			9.61						4.5
			19.73						9.5
			2.5						6
			8.44						12
			5.61						7.9
			18.29						15.5
			11.08						14.5
			14.7						12.2
			2.5						3.4
			6.69						7.2
			8.18						5.4
			16.01						4.6
			2.5						4.2
			2.5						14.1
			7.31						9.9
			9.7						11.2
			6.49						8.5
			2.5						3.3
			2.5						6.1
			9.43						5.9
			11.15						20.6
			10.81						16.2
			6.96						6.3
			13.46						19.6
			8.9						6.4
			6.26						8.2
			40						26.3
			5.5						2.3
			5.99						8.6
			6.83						8.1
			4.77						7.5
			7.88						8.6
			6.4						4.9
			7.07						5.8
			2.5						2.4
			10.15						8.7
			18.77						10.4
			6.47						8.5
			6.84						8.6
			40						14.5
			12.46						6.4
			9.19						11
			4.92						2.4
			14.66						9.4
			8.58						8.9
			6.95						7.6
			11.77						42.1
			19.78						6.4
			5.99
			18.37						14.3
			15.83						7.8
			7.27						6.2
			10.72						20.1
			4.21						4.4
			3.14						4.8
			7.51						8.2
			9.65						7
			5.78						6.6
			8.24

## Sheet: Figure 1I EDNRA-AGTR1 
EDNRA-SLE	AGTR1-SLE	EDNRA-RA	AGTR1-RA	EDNRA-GPA	AGTR1-GPA	EDNRA-SSc	AGTR1-SSc	EDNRA-HD	AGT1R-HD	Name
NaN	-0,06997214	0,03397691	-0,09260316	-0,02284546	0,0001785643	0,0619006	0,08073562	-0,005535436	-0,01579071	EDNRA-SLE
-0,06997214	NaN	-0,2594438	-0,1637063	0,2082496	0,2325149	-0,1059178	-0,1100449	-0,0308698	0,05281016	AGTR1-SLE
0,03397691	-0,2594438	NaN	0,8659086	-0,1268549	-0,1186778	-0,1166209	-0,1190424	-0,01822973	-0,03327229	EDNRA-RA
-0,09260316	-0,1637063	0,8659086	NaN	-0,1741727	-0,1726438	-0,1228614	-0,1600799	-0,01927507	-0,02946858	AGTR1-RA
-0,02284546	0,2082496	-0,1268549	-0,1741727	NaN	0,9949939	-0,1807038	-0,1369564	-0,1054939	-0,215056	EDNRA-GPA
0,0001785643	0,2325149	-0,1186778	-0,1726438	0,9949939	NaN	-0,1412106	-0,1186717	-0,1153152	-0,2320852	AGTR1-GPA
0,0619006	-0,1059178	-0,1166209	-0,1228614	-0,1807038	-0,1412106	NaN	0,8650149	0,001880095	-0,01574271	EDNRA-SSc
0,08073562	-0,1100449	-0,1190424	-0,1600799	-0,1369564	-0,1186717	0,8650149	NaN	0,001879566	-0,03053975	AGTR1-SSc
-0,005535436	-0,0308698	-0,01822973	-0,01927507	-0,1054939	-0,1153152	0,001880095	0,001879566	NaN	0,7680128	EDNRA-HD
-0,01579071	0,05281016	-0,03327229	-0,02946858	-0,215056	-0,2320852	-0,01574271	-0,03053975	0,7680128	NaN	AGT1R-HD

## Sheet: Figure 1J - CHRMs
CHRM4-SSc	CHRM3-SSc	CHRM2-SSc	CHRM1-SSc	CHRM4-HD	CHRM3-HD	CHRM2-HD	CHRM1-HD	CHRM4-SLE	CHRM4-RA	CHRM4-GPA	CHRM3-SLE	CHRM3-RA	CHRM3-GPA	CHRM2-SLE	CHRM2-RA	CHRM2-GPA	CHRM1-SLE	CHRM1-RA	CHRM1-GPA	Name
NaN	0,8399574	0,6741563	0,4332603	-0,001447523	0,06619065	0,08591311	0,05806311	-0,1390772	0,309037	0,0666966	-0,09458354	0,2000385	0,1726662	-0,02489113	0,2502886	0,0549961	-0,1159849	0,05105641	-0,05309702	CHRM4-SSc
0,8399574	NaN	0,8080841	0,6138583	-0,05021883	0,02616985	0,04076633	0,01798805	-0,1918832	0,2611435	0,09120105	-0,1059486	0,1452115	0,1416212	-0,07048187	0,2940134	0,1766188	-0,1731816	0,05595836	-0,1025032	CHRM3-SSc
0,6741563	0,8080841	NaN	0,8480732	-0,05106714	-0,01238079	-0,02305541	-0,07137693	-0,1893042	0,2240635	0,08995382	-0,1268095	0,07366757	0,2714557	-0,003879048	0,1389669	0,1357919	-0,125716	-0,009908269	-0,1202607	CHRM2-SSc
0,4332603	0,6138583	0,8480732	NaN	0,0331337	-0,0322115	-0,02838355	-0,07610021	-0,2073866	-0,01522966	0,04244963	-0,109962	-0,1178112	0,2417383	0,04805679	-0,08500736	0,1418644	-0,1485785	-0,1015529	-0,1413209	CHRM1-SSc
-0,001447523	-0,05021883	-0,05106714	0,0331337	NaN	0,7677613	0,710857	0,5053605	-0,01869418	-0,3198376	-0,003825432	-0,1047041	-0,322928	-0,05682947	-0,02335771	-0,2253881	-0,03267658	-0,09813993	0,05414217	-0,1716929	CHRM4-HD
0,06619065	0,02616985	-0,01238079	-0,0322115	0,7677613	NaN	0,8435278	0,6048046	0,03485607	-0,2785264	-0,00488414	-0,1875072	-0,2699925	-0,009937922	-0,1173803	-0,2222658	-0,009851917	0,003873397	-0,04633695	-0,1543253	CHRM3-HD
0,08591311	0,04076633	-0,02305541	-0,02838355	0,710857	0,8435278	NaN	0,8407369	0,002044513	-0,2939621	0,03555406	-0,09138528	-0,2910315	-0,04278312	-0,08334362	-0,1307766	-0,009722119	-0,03665984	0,07966394	-0,1891408	CHRM2-HD
0,05806311	0,01798805	-0,07137693	-0,07610021	0,5053605	0,6048046	0,8407369	NaN	0,06337509	-0,2451655	-0,04433031	-0,01825971	-0,2467781	-0,1475022	-0,003245452	-0,2002388	-0,07945146	0,01511006	-0,02584593	-0,2084292	CHRM1-HD
-0,1390772	-0,1918832	-0,1893042	-0,2073866	-0,01869418	0,03485607	0,002044513	0,06337509	NaN	0,1380824	-0,1149548	0,05138224	0,03030656	0,01156152	0,1965979	0,2369489	-0,1465601	0,8701524	0,3622654	0,1220109	CHRM4-SLE
0,309037	0,2611435	0,2240635	-0,01522966	-0,3198376	-0,2785264	-0,2939621	-0,2451655	0,1380824	NaN	-0,1509956	0,1332056	0,8950602	0,1712937	0,1486421	0,549746	0,4425621	0,1586852	0,3759669	0,5624425	CHRM4-RA
0,0666966	0,09120105	0,08995382	0,04244963	-0,003825432	-0,00488414	0,03555406	-0,04433031	-0,1149548	-0,1509956	NaN	-0,007133494	-0,03449509	0,2062746	0,01523526	0,3626481	0,7297604	-0,2212224	0,1252341	-0,1072901	CHRM4-GPA
-0,09458354	-0,1059486	-0,1268095	-0,109962	-0,1047041	-0,1875072	-0,09138528	-0,01825971	0,05138224	0,1332056	-0,007133494	NaN	0,06581063	-0,08148308	0,0188043	-0,1116717	0,02592305	0,06614193	-0,257264	0,221523	CHRM3-SLE
0,2000385	0,1452115	0,07366757	-0,1178112	-0,322928	-0,2699925	-0,2910315	-0,2467781	0,03030656	0,8950602	-0,03449509	0,06581063	NaN	0,0718851	0,003746338	0,6042392	0,4604827	0,01621869	0,3382192	0,4720079	CHRM3-RA
0,1726662	0,1416212	0,2714557	0,2417383	-0,05682947	-0,009937922	-0,04278312	-0,1475022	0,01156152	0,1712937	0,2062746	-0,08148308	0,0718851	NaN	0,04883724	-0,0206864	0,0813842	0,04593891	-0,1180179	0,1251885	CHRM3-GPA
-0,02489113	-0,07048187	-0,003879048	0,04805679	-0,02335771	-0,1173803	-0,08334362	-0,003245452	0,1965979	0,1486421	0,01523526	0,0188043	0,003746338	0,04883724	NaN	0,1899897	0,05527266	0,1287373	0,2974347	0,09978504	CHRM2-SLE
0,2502886	0,2940134	0,1389669	-0,08500736	-0,2253881	-0,2222658	-0,1307766	-0,2002388	0,2369489	0,549746	0,3626481	-0,1116717	0,6042392	-0,0206864	0,1899897	NaN	0,2220284	0,02098308	0,5987625	-0,06914908	CHRM2-RA
0,0549961	0,1766188	0,1357919	0,1418644	-0,03267658	-0,009851917	-0,009722119	-0,07945146	-0,1465601	0,4425621	0,7297604	0,02592305	0,4604827	0,0813842	0,05527266	0,2220284	NaN	-0,2305084	0,1036679	0,07074154	CHRM2-GPA
-0,1159849	-0,1731816	-0,125716	-0,1485785	-0,09813993	0,003873397	-0,03665984	0,01511006	0,8701524	0,1586852	-0,2212224	0,06614193	0,01621869	0,04593891	0,1287373	0,02098308	-0,2305084	NaN	0,1659297	0,1320814	CHRM1-SLE
0,05105641	0,05595836	-0,009908269	-0,1015529	0,05414217	-0,04633695	0,07966394	-0,02584593	0,3622654	0,3759669	0,1252341	-0,257264	0,3382192	-0,1180179	0,2974347	0,5987625	0,1036679	0,1659297	NaN	0,1399459	CHRM1-RA
-0,05309702	-0,1025032	-0,1202607	-0,1413209	-0,1716929	-0,1543253	-0,1891408	-0,2084292	0,1220109	0,5624425	-0,1072901	0,221523	0,4720079	0,1251885	0,09978504	-0,06914908	0,07074154	0,1320814	0,1399459	NaN	CHRM1-GPA

## Sheet: Figure 1K - F2LR1-F2R
F2LR1-HD	F2R-HD	F2LR1-SSc	F2R-SSc	F2LR1-SLE	F2LR1-RA	F2LR1-GPA	F2R-SLE	F2R-RA	F2R-GPA	Name
NaN	0,5733575	-0,05484116	-0,02358773	-0,06539456	-0,1426006	0,1078904	0,006466568	-0,1031121	0,0220487	F2LR1-HD
0,5733575	NaN	-0,01181177	-0,06745644	-0,0184774	-0,3022873	0,02685815	0,1430059	-0,1542309	-0,103216	F2R-HD
-0,05484116	-0,01181177	NaN	0,1844607	0,01314117	-0,106406	-0,04237152	0,09859895	0,1207854	0,06693653	F2LR1-SSc
-0,02358773	-0,06745644	0,1844607	NaN	-0,057827	-0,1737014	0,0735378	-0,006136782	0,1272347	-0,05633703	F2R-SSc
-0,06539456	-0,0184774	0,01314117	-0,057827	NaN	0,08218443	-0,03627273	0,1645363	0,03174675	0,06838628	F2LR1-SLE
-0,1426006	-0,3022873	-0,106406	-0,1737014	0,08218443	NaN	0,1175245	-0,03405014	0,4140417	0,01898232	F2LR1-RA
0,1078904	0,02685815	-0,04237152	0,0735378	-0,03627273	0,1175245	NaN	-0,1088397	-0,1168471	0,1439167	L1-GPA
0,006466568	0,1430059	0,09859895	-0,006136782	0,1645363	-0,03405014	-0,1088397	NaN	0,112111	0,01740818	F2R-SLE
-0,1031121	-0,1542309	0,1207854	0,1272347	0,03174675	0,4140417	-0,1168471	0,112111	NaN	0,048101	F2R-RA
0,0220487	-0,103216	0,06693653	-0,05633703	0,06838628	0,01898232	0,1439167	0,01740818	0,048101	NaN	F2R-GPA

## Sheet: Figure 1L-CXCR3-CXCR4
CXCR4-SSc	CXCR3-SSc	CXCR4-SLE	CXCR4-RA	CXCR4-GPA	CXCR4-HD	CXCR3-SLE	CXCR3-RA	CXCR3-GPA	CXCR3-HD	Name
NaN	0,8134232	0,06724134	-0,06988894	0,006638831	-0,07401206	0,03354682	-0,0730137	-0,06273783	-0,01462639	CXCR4-SSc
0,8134232	NaN	-0,02793461	-0,05536614	0,04027794	-0,07006262	-0,06746009	-0,06212443	0,01661971	-0,00259549	CXCR3-SSc
0,06724134	-0,02793461	NaN	0,02175749	0,01215552	-0,09682124	0,8597058	0,02979664	0,2028185	-0,1059959	CXCR4-SLE
-0,06988894	-0,05536614	0,02175749	NaN	-0,1098963	0,2158325	0,08184084	0,9871375	-0,05431477	-0,1116292	CXCR4-RA
0,006638831	0,04027794	0,01215552	-0,1098963	NaN	-0,1484688	-0,1123883	-0,08927874	0,9732782	-0,1364328	CXCR4-GPA
-0,07401206	-0,07006262	-0,09682124	0,2158325	-0,1484688	NaN	-0,1000726	0,2437098	-0,07622591	0,7351571	CXCR4-HD
0,03354682	-0,06746009	0,8597058	0,08184084	-0,1123883	-0,1000726	NaN	0,06588934	0,1805295	-0,1107245	CXCR3-SLE
-0,0730137	-0,06212443	0,02979664	0,9871375	-0,08927874	0,2437098	0,06588934	NaN	-0,04757015	-0,06078661	CXCR3-RA
-0,06273783	0,01661971	0,2028185	-0,05431477	0,9732782	-0,07622591	0,1805295	-0,04757015	NaN	-0,05448041	CXCR3-GPA
-0,01462639	-0,00259549	-0,1059959	-0,1116292	-0,1364328	0,7351571	-0,1107245	-0,06078661	-0,05448041	NaN	CXCR3-HD

## Sheet: Figure 6 -SSc
ADRB1-SSc	ADRB2-SSc	AGTR1-SSc	C3AR1-SSc	C5AR1-SSc	CASR-SSc	CHRM1-SSc	CHRM2-SSc	CHRM3-SSc	CHRM4-SSc	CHRM5-SSc	CXCR3-SSc	CXCR4-SSc	EDNRA-SSc	EDNRB-SSc	F2R-SSc	F2RL1-SSc	EGFR-SSc	FLT1-SSc	KDR-SSc	MET-SSc	EGF-SSc	FGF1-SSc	HGF-SSc	PDGFA-SSc	PDGFB-SSc	PIGF-SSc	VEGFA-SSc	VEGFB-SSc	ENG-SSc	YBX1-SSc	AGT1R-F<65	ADRB1-F<65	ADRB2-F<65	CASR-F<65	CXCR3-F<65	CXCR4-F<65	C3AR1-F<65	C5AR1-F<65	EDNRA-F<65	EDNRB-F<65	CHRM1-F<65	CHRM2-F<65	CHRM3-F<65	CHRM4-F<65	CHRM5-F<65	F2R-F<65	F2RL1-F<65	EGF-F<65	FGF-F<65
NaN.	0,628823	0,516552	0,273823	0,0867177	0,176995	0,881992	0,612894	0,553754	0,264429	0,240114	0,207548	0,20511	0,467938	0,217737	0,013678	0,101731	0,488623	-0,0739153	0,151095	-0,0145772	0,135806	0,0273909	0,105716	0,304289	0,0731774	0,0545819	0,0803069	-0,0447481	0,100944	0,172194	0,130275	0,248429	0,160355	0,354	0,189088	0,253803	0,268608	0,312047	0,162134	0,376124	0,12241	0,220493	0,286738	0,297077	0,258008	0,283646	0,189873	0,165624	0,222713
0,628823	NaN.	0,513642	0,367865	0,331859	0,422188	0,717319	0,767258	0,51064	0,571385	0,666192	0,29991	0,334601	0,496759	0,607192	0,313927	0,369309	0,370034	0,322814	0,504815	0,348228	0,290996	0,45306	0,28196	0,464279	0,277214	0,432956	0,254884	0,463919	0,300146	-0,0237925	0,0460445	0,160823	0,0989896	0,311397	0,196427	0,243673	0,250433	0,388181	0,138372	0,295363	0,106284	0,245711	0,274033	0,307213	0,239918	0,258312	0,180866	0,283078	0,222433
0,516552	0,513642	NaN.	0,391457	0,230668	0,266528	0,530825	0,549908	0,579635	0,353865	0,366819	0,200351	0,209516	0,865015	0,355132	0,211187	0,192046	0,756871	0,127959	0,250039	0,181295	0,37213	0,214837	0,230589	0,475288	0,198638	0,275725	0,420444	0,195569	0,354429	0,0893722	0,0458139	0,103246	-0,0258376	0,31882	0,287917	0,313951	0,384249	0,41578	0,216409	0,315646	0,0819991	0,265565	0,415327	0,311896	0,241958	0,39728	0,290723	0,19766	0,305181
0,273823	0,367865	0,391457	NaN.	0,830531	0,541499	0,301148	0,646363	0,699934	0,792499	0,710548	0,600439	0,520569	0,446797	0,669748	0,757565	0,497112	0,364665	0,358867	0,345446	0,629213	0,38952	0,484792	0,404701	0,394192	0,329607	0,701756	0,319716	0,538869	0,578476	0,0750079	-0,0365476	0,0601056	0,0565751	0,109428	0,00757842	0,0135567	-0,00524604	0,0774124	-0,032456	0,0904533	0,0761153	0,0868916	0,0188491	0,0744474	0,0679639	-0,0059865	0,0585724	0,147308	0,0645238
0,0867177	0,331859	0,230668	0,830531	NaN.	0,504954	0,189931	0,586137	0,652038	0,871452	0,725446	0,5088	0,473726	0,270889	0,758538	0,680717	0,604403	0,322212	0,447169	0,388608	0,830151	0,402173	0,546095	0,414509	0,3216	0,44623	0,829106	0,26315	0,654487	0,528292	-0,0694041	-0,0447426	-0,0137701	-0,0243434	0,0139967	-0,0341985	-0,0520864	-0,0590096	-0,00941666	-0,0635318	-0,0272092	0,0253767	0,0104438	-0,0436222	-0,0397205	-0,0137061	-0,0652659	-0,0284	0,0478126	-0,0214967
0,176995	0,422188	0,266528	0,541499	0,504954	NaN.	0,198156	0,432868	0,399128	0,586532	0,654157	0,408581	0,446929	0,28326	0,651232	0,554014	0,623715	0,268535	0,362944	0,38161	0,48142	0,367101	0,502082	0,486553	0,391663	0,316619	0,537715	0,245395	0,592153	0,534031	-0,0731479	-0,125864	-0,0529949	-0,0962103	0,0507699	-0,0343731	-0,0428799	0,0557107	0,108572	-0,054046	0,0230679	-0,00205386	-0,00131369	0,0161712	0,0255125	-0,00166438	0,0569729	0,133549	0,14506	0,0912443
0,881992	0,717319	0,530825	0,301148	0,189931	0,198156	NaN.	0,764055	0,610405	0,373634	0,385818	0,235037	0,219178	0,52468	0,351075	0,0971469	0,210795	0,483839	0,0455808	0,271311	0,129599	0,213032	0,183153	0,151574	0,381139	0,132781	0,196213	0,153148	0,117524	0,161744	0,108387	0,133124	0,230631	0,127523	0,365686	0,200312	0,254885	0,322074	0,362	0,180501	0,376809	0,105546	0,25189	0,316884	0,316017	0,25331	0,344598	0,227408	0,1914	0,253292
0,612894	0,767258	0,549908	0,646363	0,586137	0,432868	0,764055	NaN.	0,769365	0,710273	0,71805	0,458337	0,434763	0,563166	0,673537	0,508856	0,464863	0,483276	0,31673	0,473152	0,518691	0,359047	0,51447	0,340922	0,515798	0,336951	0,551729	0,26864	0,483548	0,383349	0,0177897	0,0655613	0,213171	0,157628	0,288364	0,156495	0,211346	0,181055	0,265468	0,0868707	0,282679	0,127421	0,224025	0,217794	0,226798	0,210475	0,191614	0,184765	0,161123	0,201462
0,553754	0,51064	0,579635	0,699934	0,652038	0,399128	0,610405	0,769365	NaN.	0,7022	0,535135	0,436208	0,387103	0,559776	0,499445	0,361357	0,33159	0,636261	0,130946	0,250524	0,445895	0,368977	0,2957	0,216637	0,422367	0,345641	0,51348	0,188793	0,257964	0,367826	0,147965	0,116724	0,206048	0,0182892	0,225123	0,279865	0,264354	0,318102	0,315932	0,18219	0,299689	0,0809804	0,220968	0,292286	0,207341	0,211543	0,314364	0,167086	0,0754951	0,231403
0,264429	0,571385	0,353865	0,792499	0,871452	0,586532	0,373634	0,710273	0,7022	NaN.	0,887736	0,535701	0,530306	0,329353	0,797109	0,661475	0,607342	0,381973	0,450084	0,439123	0,769162	0,450815	0,61591	0,422946	0,46254	0,446051	0,839501	0,304344	0,691645	0,51295	-0,0190914	-0,014811	0,0544679	0,020297	0,0498907	0,0106979	-0,00335183	0,0099936	0,10388	-0,024696	0,0615532	0,0549502	0,0753034	0,0180278	0,0441695	0,0355323	0,00688219	0,00794859	0,183313	0,0741611
0,240114	0,666192	0,366819	0,710548	0,725446	0,654157	0,385818	0,71805	0,535135	0,887736	NaN.	0,53763	0,556181	0,388595	0,838653	0,721099	0,631806	0,316453	0,556781	0,536085	0,713516	0,418623	0,708717	0,488753	0,511546	0,393464	0,754517	0,358495	0,779446	0,488883	-0,130095	-0,1078	0,00720054	0,019054	0,0971308	-0,0402999	-0,0256912	0,0482527	0,217368	-0,0410716	0,0635829	0,075186	0,149556	0,0590522	0,136935	0,0716745	0,0549723	0,0908998	0,295882	0,0920849
0,207548	0,29991	0,200351	0,600439	0,5088	0,408581	0,235037	0,458337	0,436208	0,535701	0,53763	NaN.	0,813423	0,228152	0,511657	0,516315	0,446336	0,308183	0,269648	0,28633	0,463473	0,283427	0,467934	0,268969	0,451855	0,216668	0,46191	0,235107	0,465192	0,31853	0,021249	0,00130647	0,110393	0,0876596	-0,105613	-0,0171111	-0,0434293	-0,0289941	0,0169139	-0,0170769	0,0654931	0,135642	0,0619317	-0,0262995	-0,0198439	-0,0172368	-0,027279	-0,0286314	-0,000728083	-0,00421002
0,20511	0,334601	0,209516	0,520569	0,473726	0,446929	0,219178	0,434763	0,387103	0,530306	0,556181	0,813423	NaN.	0,219207	0,447169	0,475805	0,436994	0,262169	0,252651	0,323866	0,412477	0,230246	0,451166	0,28589	0,465811	0,241776	0,432136	0,215545	0,436538	0,290679	0,0452944	-0,00767888	0,0815077	0,061315	-0,0969018	-0,0251343	-0,0520061	-0,0480933	-0,0227653	-0,0170445	0,0570485	0,0963769	0,0303293	-0,0241316	-0,0366861	-0,0167916	-0,0449335	-0,0174211	-0,00870567	-0,0324056
0,467938	0,496759	0,865015	0,446797	0,270889	0,28326	0,52468	0,563166	0,559776	0,329353	0,388595	0,228152	0,219207	NaN.	0,388921	0,31422	0,241487	0,681702	0,165206	0,3006	0,252566	0,366844	0,315126	0,247824	0,505661	0,151008	0,298714	0,447355	0,286233	0,419624	0,0110166	0,0671691	0,1562	0,0114996	0,372976	0,332052	0,364573	0,442107	0,477862	0,267208	0,385686	0,117676	0,306158	0,474422	0,372177	0,290052	0,450443	0,312889	0,223778	0,338075
0,217737	0,607192	0,355132	0,669748	0,758538	0,651232	0,351075	0,673537	0,499445	0,797109	0,838653	0,511657	0,447169	0,388921	NaN.	0,669615	0,724097	0,346726	0,559852	0,564345	0,79288	0,453308	0,716351	0,490273	0,475878	0,377637	0,805536	0,377078	0,827746	0,531007	-0,123746	-0,0739068	-0,022922	0,00978619	0,131881	-0,0208584	0,0110502	0,0389838	0,152785	-0,0473728	0,0594044	0,0569996	0,0987215	0,0839916	0,104935	0,0785491	0,0299762	0,0539098	0,218027	0,0701973
0,013678	0,313927	0,211187	0,757565	0,680717	0,554014	0,0971469	0,508856	0,361357	0,661475	0,721099	0,516315	0,475805	0,31422	0,669615	NaN.	0,527451	0,128587	0,488792	0,445438	0,654402	0,340668	0,605555	0,456319	0,342306	0,287818	0,638308	0,307712	0,72304	0,460459	-0,132659	-0,211886	-0,126715	-0,0595557	-0,0125495	-0,0838697	-0,113912	-0,0476473	0,046295	-0,127173	-0,0210253	0,00820711	-0,000439549	-0,0253921	0,0876112	0,0867507	-0,0693017	0,0309587	0,1679	0,0721103
0,101731	0,369309	0,192046	0,497112	0,604403	0,623715	0,210795	0,464863	0,33159	0,607342	0,631806	0,446336	0,436994	0,241487	0,724097	0,527451	NaN.	0,233528	0,465942	0,45525	0,655671	0,373365	0,59651	0,538047	0,435671	0,357924	0,658354	0,367402	0,664954	0,671671	-0,0856407	-0,091681	-0,111891	-0,120155	0,0277779	-0,0863507	-0,107646	-0,040385	0,0124218	-0,112911	-0,0449484	-0,047184	-0,0733068	-0,0684654	-0,054225	-0,0395711	-0,0337695	0,0810744	0,0405333	0,126567
0,488623	0,370034	0,756871	0,364665	0,322212	0,268535	0,483839	0,483276	0,636261	0,381973	0,316453	0,308183	0,262169	0,681702	0,346726	0,128587	0,233528	NaN.	0,103271	0,181258	0,22124	0,429594	0,205411	0,197716	0,463798	0,25548	0,260401	0,347067	0,172914	0,164069	0,0784449	0,0171249	0,123958	-0,00512632	0,275573	0,267966	0,279875	0,334914	0,373637	0,18622	0,289947	0,0775883	0,220837	0,371061	0,273026	0,209816	0,341585	0,210501	0,149552	0,303391
-0,0739153	0,322814	0,127959	0,358867	0,447169	0,362944	0,0455808	0,31673	0,130946	0,450084	0,556781	0,269648	0,252651	0,165206	0,559852	0,488792	0,465942	0,103271	NaN.	0,377118	0,530735	0,209448	0,488634	0,363039	0,266131	0,234254	0,56263	0,520023	0,590062	0,327807	-0,225084	-0,121619	-0,180411	-0,136012	-0,0880673	-0,0722657	-0,107449	-0,032646	0,104151	-0,0919479	-0,125054	-0,0186596	0,0288816	-0,014086	-0,0245719	-0,0813455	-0,0489806	-0,0407136	0,0434369	-0,0115382
0,151095	0,504815	0,250039	0,345446	0,388608	0,38161	0,271311	0,473152	0,250524	0,439123	0,536085	0,28633	0,323866	0,3006	0,564345	0,445438	0,45525	0,181258	0,377118	NaN.	0,505888	0,314524	0,550399	0,32244	0,36752	0,264569	0,475226	0,280269	0,579346	0,305276	-0,0576844	-0,127102	-0,0148284	0,0290655	0,130603	0,0280864	0,0687692	0,0454961	0,162949	-0,0393953	0,0654437	0,0809601	0,098889	0,0684469	0,104879	0,0839476	0,0327469	0,014751	0,277695	0,115874
-0,0145772	0,348228	0,181295	0,629213	0,830151	0,48142	0,129599	0,518691	0,445895	0,769162	0,713516	0,463473	0,412477	0,252566	0,79288	0,654402	0,655671	0,22124	0,530735	0,505888	NaN.	0,346936	0,681557	0,438825	0,399577	0,428307	0,831957	0,363961	0,779262	0,524464	-0,145102	-0,0744087	-0,103616	-0,0964256	-0,0391958	-0,000542783	-0,0272744	-0,0817508	-0,0114639	-0,0958721	-0,0951649	-0,0217297	-0,0311893	-0,0488881	-0,061595	-0,0537533	-0,0918199	-0,0625086	0,0787449	-0,0619209
0,135806	0,290996	0,37213	0,38952	0,402173	0,367101	0,213032	0,359047	0,368977	0,450815	0,418623	0,283427	0,230246	0,366844	0,453308	0,340668	0,373365	0,429594	0,209448	0,314524	0,346936	NaN.	0,321487	0,216479	0,330734	0,174636	0,381355	0,306852	0,37507	0,284223	-0,0101342	-0,0063188	0,0646944	-0,0245455	0,191585	0,166398	0,180102	0,189117	0,308486	0,0935757	0,182792	0,0950546	0,145743	0,226146	0,194789	0,136754	0,194622	0,0938066	0,424343	0,166586
0,0273909	0,45306	0,214837	0,484792	0,546095	0,502082	0,183153	0,51447	0,2957	0,61591	0,708717	0,467934	0,451166	0,315126	0,716351	0,605555	0,59651	0,205411	0,488634	0,550399	0,681557	0,321487	NaN.	0,434895	0,493194	0,289525	0,666646	0,376347	0,788797	0,44429	-0,123141	-0,140687	-0,0786074	-0,0330098	0,0266545	-0,0341609	-0,0187343	-0,00630036	0,0500963	-0,108106	0,0300762	-0,0380005	-0,0192796	-0,0329835	0,00113743	-0,0462188	-0,0191601	0,0565491	0,298207	0,00781696
0,105716	0,28196	0,230589	0,404701	0,414509	0,486553	0,151574	0,340922	0,216637	0,422946	0,488753	0,268969	0,28589	0,247824	0,490273	0,456319	0,538047	0,197716	0,363039	0,32244	0,438825	0,216479	0,434895	NaN.	0,355447	0,185813	0,420682	0,246904	0,511494	0,45245	-0,0770191	-0,099554	-0,0726879	0,0237055	0,150699	-0,00161205	0,00429293	0,0615046	0,163874	-0,0367938	0,0566696	-0,00774902	0,00422268	0,0554687	0,0395799	0,0108797	0,0571507	0,138983	0,0859298	0,162475
0,304289	0,464279	0,475288	0,394192	0,3216	0,391663	0,381139	0,515798	0,422367	0,46254	0,511546	0,451855	0,465811	0,505661	0,475878	0,342306	0,435671	0,463798	0,266131	0,36752	0,399577	0,330734	0,493194	0,355447	NaN.	0,268119	0,42335	0,346907	0,446354	0,38525	0,084923	0,0997362	0,116088	0,089173	0,138722	0,108337	0,109352	0,214245	0,234591	0,117572	0,21777	0,166055	0,226594	0,266433	0,195079	0,142568	0,239161	0,184649	0,188911	0,13044
0,0731774	0,277214	0,198638	0,329607	0,44623	0,316619	0,132781	0,336951	0,345641	0,446051	0,393464	0,216668	0,241776	0,151008	0,377637	0,287818	0,357924	0,25548	0,234254	0,264569	0,428307	0,174636	0,289525	0,185813	0,268119	NaN.	0,455198	0,164643	0,319482	0,357095	-0,0669082	-0,129084	-0,0836404	-0,0982279	-0,0345285	-0,0704059	-0,0916591	-0,0509383	-0,0381992	-0,0908972	-0,0534027	-0,0456133	-0,0658057	-0,0752959	-0,0758502	-0,0603245	-0,0698626	-0,0362193	0,0336934	-0,0336764
0,0545819	0,432956	0,275725	0,701756	0,829106	0,537715	0,196213	0,551729	0,51348	0,839501	0,754517	0,46191	0,432136	0,298714	0,805536	0,638308	0,658354	0,260401	0,56263	0,475226	0,831957	0,381355	0,666646	0,420682	0,42335	0,455198	NaN.	0,426217	0,774907	0,607777	-0,117408	-0,0654556	-0,0745506	-0,0773229	-0,0568132	-0,0552871	-0,0955124	-0,0659253	-0,0102273	-0,0853113	-0,0602636	-0,0142072	-0,015818	-0,0630983	-0,0588715	-0,0515784	-0,0802672	-0,0522082	0,117024	-0,0186431
0,0803069	0,254884	0,420444	0,319716	0,26315	0,245395	0,153148	0,26864	0,188793	0,304344	0,358495	0,235107	0,215545	0,447355	0,377078	0,307712	0,367402	0,347067	0,520023	0,280269	0,363961	0,306852	0,376347	0,246904	0,346907	0,164643	0,426217	NaN.	0,408748	0,40214	-0,0407452	-0,0712298	-0,0129337	-0,106973	0,223881	0,20374	0,202372	0,278895	0,316184	0,10706	0,202652	0,00370099	0,145298	0,294599	0,201849	0,13845	0,28161	0,21409	0,168121	0,224853
-0,0447481	0,463919	0,195569	0,538869	0,654487	0,592153	0,117524	0,483548	0,257964	0,691645	0,779446	0,465192	0,436538	0,286233	0,827746	0,72304	0,664954	0,172914	0,590062	0,579346	0,779262	0,37507	0,788797	0,511494	0,446354	0,319482	0,774907	0,408748	NaN.	0,46895	-0,253782	-0,211246	-0,152916	-0,119293	-0,0238306	-0,0887561	-0,105912	-0,0593143	0,0586728	-0,129111	-0,0845337	-0,0394797	-0,0301468	-0,0336404	-0,0160358	-0,0558753	-0,0663234	-0,0118513	0,258825	-0,0111322
0,100944	0,300146	0,354429	0,578476	0,528292	0,534031	0,161744	0,383349	0,367826	0,51295	0,488883	0,31853	0,290679	0,419624	0,531007	0,460459	0,671671	0,164069	0,327807	0,305276	0,524464	0,284223	0,44429	0,45245	0,38525	0,357095	0,607777	0,40214	0,46895	NaN.	0,0485952	-0,110826	-0,102719	-0,126239	0,0535733	-0,115119	-0,116533	-0,0700623	-0,0353981	-0,106234	-0,0591047	-0,0699245	-0,0948158	-0,0955828	-0,0795255	-0,043009	-0,0610227	0,0877567	0,0082257	0,0706695
0,172194	-0,0237925	0,0893722	0,0750079	-0,0694041	-0,0731479	0,108387	0,0177897	0,147965	-0,0190914	-0,130095	0,021249	0,0452944	0,0110166	-0,123746	-0,132659	-0,0856407	0,0784449	-0,225084	-0,0576844	-0,145102	-0,0101342	-0,123141	-0,0770191	0,084923	-0,0669082	-0,117408	-0,0407452	-0,253782	0,0485952	NaN.	0,213229	0,261421	0,311736	0,0784666	0,0937349	0,121302	-0,00203817	-0,0443554	0,119135	0,195957	0,207445	0,124738	0,0210113	0,0759638	0,0897185	-0,00541054	-0,00511281	-0,15598	0,156166
0,130275	0,0460445	0,0458139	-0,0365476	-0,0447426	-0,125864	0,133124	0,0655613	0,116724	-0,014811	-0,1078	0,00130647	-0,00767888	0,0671691	-0,0739068	-0,211886	-0,091681	0,0171249	-0,121619	-0,127102	-0,0744087	-0,0063188	-0,140687	-0,099554	0,0997362	-0,129084	-0,0654556	-0,0712298	-0,211246	-0,110826	0,213229	NaN.	0,63505	0,479691	0,365697	0,355713	0,405893	0,46641	0,381152	0,792417	0,495777	0,452888	0,569059	0,497581	0,494527	0,48966	0,446847	0,235952	0,112102	0,378721
0,248429	0,160823	0,103246	0,0601056	-0,0137701	-0,0529949	0,230631	0,213171	0,206048	0,0544679	0,00720054	0,110393	0,0815077	0,1562	-0,022922	-0,126715	-0,111891	0,123958	-0,180411	-0,0148284	-0,103616	0,0646944	-0,0786074	-0,0726879	0,116088	-0,0836404	-0,0745506	-0,0129337	-0,152916	-0,102719	0,261421	0,63505	NaN.	0,733473	0,496525	0,399041	0,46184	0,492661	0,468264	0,556633	0,700905	0,775094	0,777039	0,575579	0,572677	0,632209	0,498069	0,296608	0,072149	0,445605
0,160355	0,0989896	-0,0258376	0,0565751	-0,0243434	-0,0962103	0,127523	0,157628	0,0182892	0,020297	0,019054	0,0876596	0,061315	0,0114996	0,00978619	-0,0595557	-0,120155	-0,00512632	-0,136012	0,0290655	-0,0964256	-0,0245455	-0,0330098	0,0237055	0,089173	-0,0982279	-0,0773229	-0,106973	-0,119293	-0,126239	0,311736	0,479691	0,733473	NaN.	0,437612	0,181619	0,278539	0,149442	0,210254	0,314204	0,570834	0,737051	0,58797	0,35185	0,53446	0,570409	0,169331	0,202099	0,0832873	0,331868
0,354	0,311397	0,31882	0,109428	0,0139967	0,0507699	0,365686	0,288364	0,225123	0,0498907	0,0971308	-0,105613	-0,0969018	0,372976	0,131881	-0,0125495	0,0277779	0,275573	-0,0880673	0,130603	-0,0391958	0,191585	0,0266545	0,150699	0,138722	-0,0345285	-0,0568132	0,223881	-0,0238306	0,0535733	0,0784666	0,365697	0,496525	0,437612	NaN.	0,530541	0,647735	0,642767	0,662789	0,445874	0,824923	0,276093	0,516263	0,662025	0,762367	0,751669	0,663444	0,555984	0,357848	0,603917
0,189088	0,196427	0,287917	0,00757842	-0,0341985	-0,0343731	0,200312	0,156495	0,279865	0,0106979	-0,0402999	-0,0171111	-0,0251343	0,332052	-0,0208584	-0,0838697	-0,0863507	0,267966	-0,0722657	0,0280864	-0,000542783	0,166398	-0,0341609	-0,00161205	0,108337	-0,0704059	-0,0552871	0,20374	-0,0887561	-0,115119	0,0937349	0,355713	0,399041	0,181619	0,530541	NaN.	0,950331	0,836998	0,626448	0,47084	0,565768	0,20931	0,463064	0,628411	0,528785	0,519488	0,829064	0,470593	0,177996	0,448141
0,253803	0,243673	0,313951	0,0135567	-0,0520864	-0,0428799	0,254885	0,211346	0,264354	-0,00335183	-0,0256912	-0,0434293	-0,0520061	0,364573	0,0110502	-0,113912	-0,107646	0,279875	-0,107449	0,0687692	-0,0272744	0,180102	-0,0187343	0,00429293	0,109352	-0,0916591	-0,0955124	0,202372	-0,105912	-0,116533	0,121302	0,405893	0,46184	0,278539	0,647735	0,950331	NaN.	0,804751	0,63508	0,494242	0,642471	0,226664	0,477548	0,632116	0,566787	0,545379	0,808774	0,525912	0,207585	0,471275
0,268608	0,250433	0,384249	-0,00524604	-0,0590096	0,0557107	0,322074	0,181055	0,318102	0,0099936	0,0482527	-0,0289941	-0,0480933	0,442107	0,0389838	-0,0476473	-0,040385	0,334914	-0,032646	0,0454961	-0,0817508	0,189117	-0,00630036	0,0615046	0,214245	-0,0509383	-0,0659253	0,278895	-0,0593143	-0,0700623	-0,00203817	0,46641	0,492661	0,149442	0,642767	0,836998	0,804751	NaN.	0,908539	0,690264	0,726515	0,307091	0,717143	0,870516	0,747625	0,710044	0,978226	0,526957	0,289373	0,64187
0,312047	0,388181	0,41578	0,0774124	-0,00941666	0,108572	0,362	0,265468	0,315932	0,10388	0,217368	0,0169139	-0,0227653	0,477862	0,152785	0,046295	0,0124218	0,373637	0,104151	0,162949	-0,0114639	0,308486	0,0500963	0,163874	0,234591	-0,0381992	-0,0102273	0,316184	0,0586728	-0,0353981	-0,0443554	0,381152	0,468264	0,210254	0,662789	0,626448	0,63508	0,908539	NaN.	0,571809	0,720069	0,356053	0,751034	0,85588	0,821136	0,726544	0,926666	0,526282	0,314287	0,63847
0,162134	0,138372	0,216409	-0,032456	-0,0635318	-0,054046	0,180501	0,0868707	0,18219	-0,024696	-0,0410716	-0,0170769	-0,0170445	0,267208	-0,0473728	-0,127173	-0,112911	0,18622	-0,0919479	-0,0393953	-0,0958721	0,0935757	-0,108106	-0,0367938	0,117572	-0,0908972	-0,0853113	0,10706	-0,129111	-0,106234	0,119135	0,792417	0,556633	0,314204	0,445874	0,47084	0,494242	0,690264	0,571809	NaN.	0,535957	0,395672	0,60845	0,684591	0,526918	0,509206	0,62967	0,301818	0,185815	0,43095
0,376124	0,295363	0,315646	0,0904533	-0,0272092	0,0230679	0,376809	0,282679	0,299689	0,0615532	0,0635829	0,0654931	0,0570485	0,385686	0,0594044	-0,0210253	-0,0449484	0,289947	-0,125054	0,0654437	-0,0951649	0,182792	0,0300762	0,0566696	0,21777	-0,0534027	-0,0602636	0,202652	-0,0845337	-0,0591047	0,195957	0,495777	0,700905	0,570834	0,824923	0,565768	0,642471	0,726515	0,720069	0,535957	NaN.	0,504265	0,689407	0,714798	0,830704	0,819492	0,742167	0,610688	0,312064	0,708907
0,12241	0,106284	0,0819991	0,0761153	0,0253767	-0,00205386	0,105546	0,127421	0,0809804	0,0549502	0,075186	0,135642	0,0963769	0,117676	0,0569996	0,00820711	-0,047184	0,0775883	-0,0186596	0,0809601	-0,0217297	0,0950546	-0,0380005	-0,00774902	0,166055	-0,0456133	-0,0142072	0,00370099	-0,0394797	-0,0699245	0,207445	0,452888	0,775094	0,737051	0,276093	0,20931	0,226664	0,307091	0,356053	0,395672	0,504265	NaN.	0,800854	0,50669	0,506375	0,549279	0,31193	0,235728	0,124448	0,281037
0,220493	0,245711	0,265565	0,0868916	0,0104438	-0,00131369	0,25189	0,224025	0,220968	0,0753034	0,149556	0,0619317	0,0303293	0,306158	0,0987215	-0,000439549	-0,0733068	0,220837	0,0288816	0,098889	-0,0311893	0,145743	-0,0192796	0,00422268	0,226594	-0,0658057	-0,015818	0,145298	-0,0301468	-0,0948158	0,124738	0,569059	0,777039	0,58797	0,516263	0,463064	0,477548	0,717143	0,751034	0,60845	0,689407	0,800854	NaN.	0,824144	0,759345	0,736038	0,740487	0,443775	0,208636	0,496799
0,286738	0,274033	0,415327	0,0188491	-0,0436222	0,0161712	0,316884	0,217794	0,292286	0,0180278	0,0590522	-0,0262995	-0,0241316	0,474422	0,0839916	-0,0253921	-0,0684654	0,371061	-0,014086	0,0684469	-0,0488881	0,226146	-0,0329835	0,0554687	0,266433	-0,0752959	-0,0630983	0,294599	-0,0336404	-0,0955828	0,0210113	0,497581	0,575579	0,35185	0,662025	0,628411	0,632116	0,870516	0,85588	0,684591	0,714798	0,50669	0,824144	NaN.	0,82087	0,804348	0,872966	0,466859	0,266175	0,578884
0,297077	0,307213	0,311896	0,0744474	-0,0397205	0,0255125	0,316017	0,226798	0,207341	0,0441695	0,136935	-0,0198439	-0,0366861	0,372177	0,104935	0,0876112	-0,054225	0,273026	-0,0245719	0,104879	-0,061595	0,194789	0,00113743	0,0395799	0,195079	-0,0758502	-0,0588715	0,201849	-0,0160358	-0,0795255	0,0759638	0,494527	0,572677	0,53446	0,762367	0,528785	0,566787	0,747625	0,821136	0,526918	0,830704	0,506375	0,759345	0,82087	NaN.	0,944692	0,772273	0,549866	0,349923	0,678775
0,258008	0,239918	0,241958	0,0679639	-0,0137061	-0,00166438	0,25331	0,210475	0,211543	0,0355323	0,0716745	-0,0172368	-0,0167916	0,290052	0,0785491	0,0867507	-0,0395711	0,209816	-0,0813455	0,0839476	-0,0537533	0,136754	-0,0462188	0,0108797	0,142568	-0,0603245	-0,0515784	0,13845	-0,0558753	-0,043009	0,0897185	0,48966	0,632209	0,570409	0,751669	0,519488	0,545379	0,710044	0,726544	0,509206	0,819492	0,549279	0,736038	0,804348	0,944692	NaN.	0,723493	0,493878	0,285142	0,66864
0,283646	0,258312	0,39728	-0,0059865	-0,0652659	0,0569729	0,344598	0,191614	0,314364	0,00688219	0,0549723	-0,027279	-0,0449335	0,450443	0,0299762	-0,0693017	-0,0337695	0,341585	-0,0489806	0,0327469	-0,0918199	0,194622	-0,0191601	0,0571507	0,239161	-0,0698626	-0,0802672	0,28161	-0,0663234	-0,0610227	-0,00541054	0,446847	0,498069	0,169331	0,663444	0,829064	0,808774	0,978226	0,926666	0,62967	0,742167	0,31193	0,740487	0,872966	0,772273	0,723493	NaN.	0,592386	0,273614	0,640953
0,189873	0,180866	0,290723	0,0585724	-0,0284	0,133549	0,227408	0,184765	0,167086	0,00794859	0,0908998	-0,0286314	-0,0174211	0,312889	0,0539098	0,0309587	0,0810744	0,210501	-0,0407136	0,014751	-0,0625086	0,0938066	0,0565491	0,138983	0,184649	-0,0362193	-0,0522082	0,21409	-0,0118513	0,0877567	-0,00511281	0,235952	0,296608	0,202099	0,555984	0,470593	0,525912	0,526957	0,526282	0,301818	0,610688	0,235728	0,443775	0,466859	0,549866	0,493878	0,592386	NaN.	0,355431	0,48779
0,165624	0,283078	0,19766	0,147308	0,0478126	0,14506	0,1914	0,161123	0,0754951	0,183313	0,295882	-0,000728083	-0,00870567	0,223778	0,218027	0,1679	0,0405333	0,149552	0,0434369	0,277695	0,0787449	0,424343	0,298207	0,0859298	0,188911	0,0336934	0,117024	0,168121	0,258825	0,0082257	-0,15598	0,112102	0,072149	0,0832873	0,357848	0,177996	0,207585	0,289373	0,314287	0,185815	0,312064	0,124448	0,208636	0,266175	0,349923	0,285142	0,273614	0,355431	NaN.	0,233137
0,222713	0,222433	0,305181	0,0645238	-0,0214967	0,0912443	0,253292	0,201462	0,231403	0,0741611	0,0920849	-0,00421002	-0,0324056	0,338075	0,0701973	0,0721103	0,126567	0,303391	-0,0115382	0,115874	-0,0619209	0,166586	0,00781696	0,162475	0,13044	-0,0336764	-0,0186431	0,224853	-0,0111322	0,0706695	0,156166	0,378721	0,445605	0,331868	0,603917	0,448141	0,471275	0,64187	0,63847	0,43095	0,708907	0,281037	0,496799	0,578884	0,678775	0,66864	0,640953	0,48779	0,233137	NaN.
0,131201	0,184141	0,147134	0,0475287	0,0175755	0,0391432	0,14266	0,0925456	0,0933209	0,0482914	0,133115	-0,0295933	-0,0659236	0,151275	0,0991862	0,107243	0,0182088	0,119807	0,164907	0,135476	-0,0149931	0,0893382	0,0622038	0,209851	0,0112417	-0,0553127	-0,00965521	0,115033	-0,00729235	-0,0137827	0,0274492	0,362073	0,344816	0,204326	0,451968	0,314205	0,35497	0,514125	0,544871	0,33409	0,495152	0,202621	0,445203	0,424396	0,527568	0,529402	0,532247	0,365609	0,144215	0,457582
0,0161688	0,0235222	0,158903	-0,0645671	-0,087763	-0,0360664	0,0192357	-0,0096089	-0,000902078	-0,0588724	-0,0212536	-0,092152	-0,0878216	0,166014	-0,0347294	-0,0249187	-0,118278	0,144064	-0,0473759	0,0538739	-0,0983195	0,0586587	-0,0626058	-0,0400655	-0,00479453	-0,115349	-0,104575	0,0947395	-0,0585038	-0,141521	0,00979697	0,390721	0,360777	0,31712	0,386889	0,439001	0,444639	0,383035	0,358057	0,437594	0,432357	0,275717	0,381213	0,45041	0,484371	0,450635	0,383528	0,308877	0,199104	0,482524
0,0396153	0,0978016	0,0127046	0,0409921	0,0527264	-0,0616947	0,0707903	0,0120026	0,045857	0,0766222	0,0712023	0,0251307	-0,00309466	0,0123301	-0,0480512	-0,059304	-0,0571343	0,0201675	0,0420083	-0,047403	0,0767803	-0,0410934	-0,0255049	-0,0374345	-0,0302529	-0,0640024	0,011038	-0,026384	-0,024292	-0,066364	-0,0480717	0,0805794	0,0885861	0,0505937	0,0319849	0,11493	0,120578	0,116653	0,18449	0,0728017	0,0950816	0,0356691	0,112815	0,131132	0,189832	0,138121	0,156893	0,172119	-0,0218864	0,080857
0,260423	0,254876	0,308308	0,0554507	-0,032305	0,0389779	0,291868	0,219722	0,202124	0,0460484	0,10372	-0,0289043	-0,0359079	0,34083	0,0882275	0,0106376	-0,00823751	0,278277	0,0206991	0,0886845	-0,0777247	0,142957	0,0334495	0,12959	0,160428	-0,0538479	-0,0422309	0,239301	0,000949735	-0,0641707	0,0284429	0,345704	0,466891	0,390503	0,709826	0,481663	0,53104	0,692026	0,697707	0,423106	0,795071	0,263797	0,519255	0,599241	0,7631	0,716166	0,701002	0,590602	0,286103	0,704052
-0,00359757	-0,0361315	-0,0151148	-0,0779473	-0,0847009	-0,0592328	-0,0105217	-0,0456068	-0,0495179	-0,0725008	-0,0410809	-0,0287152	-0,0281911	-0,028024	-0,10593	-0,0940685	-0,0201661	0,0142265	-0,0650879	-0,0702008	-0,104379	-0,0462457	-0,0449368	-0,0521758	0,0443831	0,0602035	-0,08756	-0,0511214	-0,0816369	-0,0896908	0,0140208	0,0144024	-0,034212	-0,0727488	-0,033575	0,0473492	0,0248607	0,0921659	0,0132184	0,0477495	-0,0352675	-0,035732	-0,00757624	-0,0117199	0,023507	-0,014473	0,0678206	0,141233	-0,0121753	0,0442617
0,264977	0,219896	0,288728	0,0131448	-0,0657436	-0,000721023	0,271425	0,178744	0,221831	0,00292785	0,0145026	-0,0694433	-0,0897433	0,306739	0,0136776	0,0959773	-0,0108217	0,267065	-0,0932338	-0,011441	-0,124015	0,182983	0,0315408	0,0676643	0,105743	-0,0423201	-0,0942553	0,167771	-0,100875	-0,061796	0,162337	0,471352	0,439399	0,315776	0,6097	0,491205	0,531225	0,703304	0,682448	0,598521	0,705158	0,244384	0,507093	0,582801	0,69583	0,627196	0,695308	0,528075	0,224251	0,619045
0,0149685	0,146017	0,151574	-0,0148088	-0,0466011	0,0241022	0,0933727	0,0329003	0,0753221	0,0196315	0,145104	-0,0752865	-0,0859518	0,207727	0,0541225	0,139388	-0,0860096	0,0931667	0,06826	0,12524	-0,00100678	0,150279	0,0730717	0,0281295	0,0641167	-0,0928745	-0,015459	0,116668	0,0992828	-0,141013	-0,0232736	0,302012	0,349421	0,0967086	0,424971	0,561135	0,562571	0,694434	0,707655	0,447271	0,520309	0,227273	0,540409	0,602141	0,590552	0,521805	0,674693	0,454301	0,332913	0,44665
0,23523	0,294274	0,411888	0,144256	0,0401907	0,077755	0,270367	0,230552	0,309484	0,118474	0,188724	0,0122452	-0,0256382	0,421164	0,135849	0,0493475	0,0301141	0,400059	0,090485	0,119096	-0,00515518	0,246817	0,0213099	0,0828652	0,168575	0,013727	0,0259557	0,317228	0,0474904	-0,0182847	0,0301695	0,323775	0,408391	0,204389	0,553166	0,558699	0,563695	0,721541	0,814225	0,457603	0,681042	0,285867	0,629552	0,680994	0,756652	0,649502	0,75227	0,56488	0,182301	0,667503
0,0282453	0,0313767	0,0219184	0,10644	0,180512	0,105197	0,0655489	0,0872291	0,140316	0,130063	0,1218	0,0843359	0,0978151	0,00581011	0,117676	0,0618962	0,121135	0,0530403	0,158538	0,014228	0,157314	0,0323786	0,144391	0,0204953	0,1538	0,220141	0,154533	0,0310826	0,00733296	0,0514958	0,0363326	0,088544	0,159869	0,127864	0,102225	0,0981367	0,103532	0,215029	0,205149	0,0782596	0,168497	0,150241	0,225575	0,216679	0,224153	0,220043	0,212644	0,0418049	-0,0682801	0,0780475
0,208356	0,175881	0,421186	0,0586632	-0,0197157	0,0466319	0,209982	0,200178	0,158055	0,0760794	0,0812358	-0,00609868	-0,04986	0,389435	0,0973667	0,0194573	-0,0451993	0,396559	-0,062349	0,0495723	-0,0541726	0,239501	0,000700161	-0,0157097	0,141168	0,00424323	-0,0243213	0,303288	0,00493987	-0,0485772	-0,011086	0,176602	0,358919	0,278306	0,274232	0,169827	0,275127	0,260494	0,314582	0,188184	0,398753	0,298373	0,313706	0,285977	0,33293	0,304946	0,278545	0,324549	0,162395	0,429034
0,180415	0,142725	0,18818	-0,0370704	-0,108719	-0,00668998	0,201709	0,126302	0,141962	-0,0367445	-0,024714	-0,0307237	-0,0496191	0,230113	-0,00332413	-0,0608586	-0,0513076	0,148076	-0,093109	-0,054919	-0,13217	0,070452	-0,0750573	0,0768069	0,0976231	-0,108946	-0,101209	0,0821905	-0,110893	-0,102597	0,139118	0,705647	0,399744	0,297949	0,434077	0,425569	0,445043	0,629207	0,532326	0,814517	0,49797	0,258328	0,473547	0,577307	0,563478	0,50221	0,582423	0,392141	0,244215	0,464933
0,0232048	-0,105547	0,0793299	-0,0805807	-0,11299	-0,115755	0,0258366	-0,00702455	0,0382921	-0,0342222	-0,111303	-0,0493751	-0,0485257	0,0265422	-0,113586	-0,0501688	-0,134242	0,0692407	-0,167128	-0,149601	-0,136988	0,00876188	-0,135151	-0,180689	0,0309454	-0,101718	-0,0484634	-0,0285142	-0,167359	-0,139798	0,0206235	0,102969	0,0713201	0,0344476	-0,0191293	0,0518609	0,0548247	0,0368812	0,0108125	0,0699446	0,0766567	0,0308321	0,0410979	0,0238606	0,0508859	0,0600263	0,0521174	0,104736	0,016189	0,127911
0,195675	0,157149	0,269852	0,06822	0,1672	-0,074851	0,0921495	0,108037	0,24255	0,209873	0,261823	0,192935	0,269806	0,268289	0,155312	-0,182062	-0,112919	0,187562	0,212662	0,159696	0,414416	0,192888	0,110656	-0,131269	0,112833	-0,0326768	0,21655	0,240821	-0,0735747	-0,119545	0,00997536	0,208572	0,286969	-0,0142714	-0,23753	0,430568	0,357265	-0,10177	-0,162535	0,108301	-0,0146188	0,161978	0,205606	0,239093	-0,087628	-0,09554	-0,0734441	0,0527323	-0,203376	-0,0173106
0,12672	0,15283	0,497488	0,159299	0,273388	-0,0669747	0,0396044	0,0838147	0,358353	0,191854	0,221842	0,232504	0,220979	0,506359	0,220307	-0,279031	-0,0865136	0,424309	0,104913	0,0934137	-0,072671	0,4454	0,0641951	-0,10169	0,354175	-0,00165324	0,418524	0,488625	0,0932124	-0,0857378	-0,180465	0,177812	0,24378	-0,149342	-0,170066	-0,156906	0,0768171	0,134688	-0,253127	0,179906	-0,191966	0,047632	0,123768	0,185435	-0,274273	-0,248491	0,140107	-0,0973182	-0,230982	-0,0542123
0,18053	0,160022	0,547532	0,108473	0,230538	-0,0671701	0,0565913	0,0866658	0,402368	0,243815	0,26011	0,334713	0,359471	0,555543	0,201082	-0,194148	-0,0945578	0,45133	0,160329	0,0228755	-0,00904575	0,439376	0,0154996	-0,117542	0,331064	-0,134937	0,344838	0,5331	0,17136	-0,111836	-0,334031	0,072485	0,227027	-0,137118	-0,305879	-0,100617	-0,0249613	-0,0559133	-0,250045	0,0703478	-0,177699	0,0977549	0,148566	0,137623	-0,269626	-0,252241	-0,0314656	-0,144962	-0,268466	-0,0340011
0,113188	-0,177059	0,142437	0,0680701	0,0218908	0,388748	0,239082	0,0715848	0,0169487	-0,147835	-0,119783	-0,13544	-0,146403	0,131881	0,162912	0,435926	0,40192	0,173513	0,0277104	0,375214	0,174365	0,193187	0,16002	0,428686	0,317502	-0,143885	0,167243	0,183498	0,153402	0,409966	0,255294	0,0869255	0,120919	-0,271492	-0,0427433	0,233531	0,262455	-0,0287931	-0,15941	-0,0804488	-0,158598	0,0314113	-0,0290935	0,196666	-0,16985	-0,130485	0,148973	0,267845	-0,219913	-0,119203
0,374726	0,121844	0,372066	0,333469	0,325695	0,864931	0,370904	0,284894	0,318263	0,189091	0,149363	0,274609	0,266576	0,332443	0,40656	-0,0874094	0,868556	0,347639	0,174816	-0,0452707	-0,0263972	0,308624	0,442891	0,874831	0,83294	-0,0623395	0,441159	0,381624	0,247885	0,858572	0,0792644	0,161504	0,224969	0,00288925	0,214782	-0,0791335	-0,0548039	0,155428	0,18352	0,0787523	0,208467	0,205757	0,146305	0,035908	0,0285073	0,0755039	0,316803	0,546075	-0,0560356	0,18751
0,558553	0,314554	0,385452	0,453317	0,448997	0,476732	0,458719	0,431308	0,459553	0,435996	0,482169	0,585926	0,596647	0,360228	0,566678	-0,0798374	0,474064	0,331806	0,357441	0,004989	-0,0141904	0,267765	0,363305	0,421949	0,602798	-0,164629	0,489447	0,351105	0,333921	0,437636	-0,175754	0,0652829	0,302088	-0,049201	-0,108853	-0,0777352	-0,0824618	-0,0427212	-0,0612173	0,035628	0,117739	0,333398	0,310305	0,229186	-0,118815	-0,0717555	0,0543189	0,257956	-0,260444	0,0665643
0,18948	-0,0369166	0,170494	-0,00565822	0,142977	0,17314	0,182715	0,0384026	0,112156	0,0417087	0,12799	0,0832527	0,104346	0,138935	0,141703	-0,0942753	0,25681	0,119112	0,0938909	0,0714653	0,40702	0,0959683	0,0353216	0,0876251	0,206776	-0,134968	0,15147	0,169939	0,0690233	0,177817	-0,0176051	0,174286	0,287118	-0,192602	-0,287994	0,176133	0,0720543	-0,328082	-0,307148	-0,0109784	-0,181377	0,153479	0,198891	0,110689	-0,243512	-0,236373	-0,238525	-0,123449	-0,283729	-0,191337
0,608262	0,410932	0,106849	0,499186	0,412744	0,761085	0,438604	0,441999	0,34398	0,491627	0,453655	0,594209	0,629391	0,0767231	0,555487	-0,0680205	0,751793	0,0951291	0,360992	-0,052392	0,0203262	0,025398	0,460973	0,712721	0,636955	-0,104136	0,397217	0,0618353	0,325631	0,721201	0,079298	0,156002	0,401145	0,0899848	0,124513	-0,111095	-0,0873881	-0,0162009	0,0841182	0,106217	0,280648	0,29642	0,254988	0,0550987	-0,00956226	0,00971357	0,0864603	0,375269	-0,163658	0,059126
0,262083	0,334923	0,0707909	0,173524	0,262737	-0,055418	0,0313215	0,158086	0,25595	0,41634	0,397727	0,413341	0,487008	0,0788045	0,19886	-0,144917	-0,111796	0,0268742	0,332364	0,265351	0,620039	0,0252344	0,241358	-0,154557	0,00453411	-0,030721	0,189645	0,0203414	0,0555073	-0,138402	0,0889287	0,145047	0,225255	0,0690652	-0,27416	0,531188	0,349687	-0,322459	-0,156176	0,062258	0,025625	0,128468	0,146754	0,0588893	-0,0980043	-0,132834	-0,337338	-0,131733	-0,244963	-0,109661
0,680731	0,359932	0,222385	0,461421	0,331959	0,731993	0,609916	0,507923	0,355703	0,397626	0,431677	0,479643	0,513414	0,206889	0,615016	-0,123484	0,730134	0,185051	0,189539	-0,0708524	-0,0273403	0,129227	0,380215	0,696031	0,671629	-0,12909	0,383843	0,188483	0,252844	0,706043	-0,0355841	0,232469	0,380911	0,0239806	0,102502	-0,0425049	-0,0280786	0,114492	0,0877463	0,149744	0,218631	0,307197	0,284881	0,180351	-0,0255493	-0,0114721	0,236298	0,372983	-0,140411	0,0693362
0,153479	0,203	0,690694	0,166899	0,355418	-0,0190232	0,0146452	0,112226	0,516666	0,297056	0,288247	0,357151	0,375304	0,717467	0,225453	-0,176822	-0,0673058	0,606887	0,21082	0,0970339	0,00582047	0,588216	0,134686	-0,091671	0,442386	-0,0772486	0,47614	0,683288	0,266075	-0,0871863	-0,257924	0,0966279	0,198741	-0,085389	-0,312609	-0,0434241	-0,0236537	-0,0205729	-0,168912	0,103026	-0,147762	0,168683	0,213993	0,181598	-0,204618	-0,187908	0,0299406	-0,0640113	-0,226701	0,0683563
0,183576	0,111297	0,711756	0,0934701	0,313426	-0,0115614	0,110475	0,135206	0,488097	0,232456	0,275236	0,279059	0,31154	0,707235	0,235348	-0,160044	-0,0391133	0,614343	0,157344	0,0789735	0,0913908	0,592359	0,0900261	-0,0601328	0,402394	-0,0910884	0,387753	0,708935	0,19001	-0,0672091	-0,299595	0,0563757	0,145256	-0,134251	-0,373295	0,0231053	-0,055024	-0,128359	-0,175543	0,0238761	-0,163588	0,222955	0,222032	0,144211	-0,228023	-0,219827	-0,056519	-0,0873151	-0,253961	0,0296511
0,14086	0,131117	0,736374	0,151094	0,383775	0,136329	0,0243662	0,110978	0,543132	0,295573	0,271168	0,398869	0,416345	0,717861	0,237732	-0,134828	0,0937189	0,660361	0,274264	0,103326	0,0993805	0,609311	0,221858	0,0833406	0,515068	-0,114375	0,475811	0,737426	0,310605	0,0638758	-0,213721	0,0109564	0,127767	-0,152022	-0,374558	0,019558	-0,0714392	-0,186986	-0,126155	-0,0179892	-0,134648	0,21478	0,19503	0,0938131	-0,221442	-0,20319	-0,0990785	0,0030327	-0,292748	0,0555315
0,431617	0,13615	0,309062	0,261435	0,283952	0,669641	0,406794	0,29084	0,292998	0,210038	0,233971	0,27769	0,304337	0,262551	0,389503	-0,130014	0,676871	0,26928	0,186637	-0,118172	0,0262994	0,203274	0,299709	0,656041	0,664831	-0,106102	0,328298	0,30095	0,224897	0,654773	-0,0150047	0,147179	0,284001	-0,105851	-0,0132151	-0,178221	-0,217896	-0,0630359	-0,00567654	0,0511733	0,0589374	0,263673	0,239053	0,0678654	-0,13656	-0,115877	0,124276	0,35281	-0,203193	-0,012801
0,401404	0,174238	0,400818	0,22686	0,311846	0,468283	0,322368	0,256008	0,355002	0,275272	0,297488	0,367719	0,403809	0,367246	0,360649	-0,163552	0,461449	0,334228	0,225259	-0,026604	0,122001	0,27933	0,264106	0,43182	0,578635	-0,121455	0,350706	0,385505	0,21593	0,432448	-0,0988952	0,169617	0,295792	-0,137827	-0,196729	-0,0649497	-0,130868	-0,158283	-0,0962114	0,0749769	-0,0288734	0,28234	0,272681	0,127187	-0,210719	-0,204447	0,0062463	0,200628	-0,277643	-0,0673685
0,103293	-0,0845777	0,419964	-0,0449902	0,16555	0,222974	0,142639	0,056592	0,221842	-0,0186937	0,0509852	-0,0324853	-0,00610139	0,407694	0,107035	0,0328905	0,233351	0,360172	-0,00243788	0,0836226	0,210315	0,334314	0,0205458	0,303332	0,388173	-0,0910647	0,276227	0,437518	0,0654427	0,224053	-0,0556057	0,159668	0,320188	-0,161086	-0,223865	0,103898	0,100996	-0,130831	-0,211034	-0,0323841	-0,147917	0,200387	0,258476	0,286264	-0,167422	-0,129883	0,0308059	0,122789	-0,281177	0,0133153
0,558139	0,363686	0,177949	0,41991	0,345086	0,578218	0,407028	0,417098	0,311559	0,471273	0,450357	0,599882	0,640953	0,172445	0,499097	0,0186532	0,569196	0,121337	0,350095	0,0612401	0,200474	0,0915956	0,503655	0,532778	0,497772	0,00220918	0,335164	0,126211	0,129767	0,539531	0,0664722	0,21456	0,364553	0,0286681	-0,075152	0,250781	0,150843	-0,115644	-0,00726128	0,137068	0,229232	0,244061	0,189119	0,162211	-0,0289139	-0,0160576	-0,013909	0,326389	-0,160737	0,0138888
0,344496	0,0855992	0,119677	0,218613	0,106471	0,727032	0,356458	0,206782	0,101446	0,095052	0,0766507	0,301964	0,306044	0,0846651	0,303713	-0,130349	0,742688	0,065983	0,170806	-0,190359	0,0524451	0,0376432	0,326002	0,750261	0,577617	-0,165996	0,239874	0,12357	0,0550512	0,742493	0,0289444	0,269239	0,396535	0,122891	0,2964	0,191007	0,221754	0,129929	0,149451	0,148786	0,388185	0,151476	0,107467	0,00859025	0,145597	0,215679	0,252301	0,608808	0,0735205	0,243641
0,406082	0,170837	0,435359	0,187132	0,289917	0,265813	0,365157	0,298437	0,39159	0,256867	0,341027	0,196234	0,259818	0,409816	0,381535	-0,170475	0,245324	0,370392	0,197384	0,106419	0,415883	0,345974	0,245562	0,214622	0,40796	-0,0564392	0,3087	0,416041	0,103462	0,218394	-0,0204577	0,0627674	0,192003	-0,155352	-0,272149	0,176827	0,025722	-0,292566	-0,2881	-0,0415255	-0,131111	0,0933564	0,0673128	0,00511891	-0,289621	-0,279634	-0,169508	-0,0470884	-0,320681	-0,140312
0,0965937	0,0181116	0,103955	-0,0846417	-0,019984	-0,070596	0,0358513	0,115792	0,0648596	0,00922279	0,0184125	-0,0533199	0,0355543	0,134748	-0,0389577	-0,108332	-0,0704202	0,102658	-0,109567	0,0276091	0,0906197	0,070844	-0,135641	-0,0517969	-0,0293325	-0,0899333	-0,0316434	0,121983	-0,0516072	-0,0797049	-0,126776	0,244129	0,195917	0,195935	0,0308707	0,0519844	0,154791	0,110092	0,102077	0,0887491	0,0373701	0,262878	0,272741	0,317801	-0,0244674	-0,0893457	0,333007	0,201976	-0,119507	0,0372769
0,0424688	0,0299371	0,237987	-0,20641	-0,0167012	0,0475791	0,00955142	-0,0371357	0,0827599	0,0159683	0,0292283	0,0771129	0,098234	0,208568	-0,0238524	0,0255751	0,0111542	0,147627	-0,0136031	0,0546102	0,317527	0,135104	-0,0583443	0,0166511	0,109235	-0,190659	-0,0450822	0,24488	-0,157081	-0,00756057	-0,0275541	0,269448	0,207634	-0,109593	-0,290347	0,173544	0,000153115	-0,368121	-0,104489	0,258609	-0,162073	0,217062	0,224876	-0,0358746	-0,199565	-0,22266	-0,344315	-0,265219	-0,323281	-0,177384
0,317082	0,166883	0,240565	0,19033	0,245847	0,0892247	0,182089	0,171652	0,289708	0,331538	0,358215	0,46378	0,508892	0,207646	0,283589	-0,22191	0,0844214	0,194447	0,264657	0,125369	0,296334	0,155267	0,189838	0,0470487	0,208073	-0,0832373	0,238803	0,20786	0,196266	0,0526966	-0,11065	0,127762	0,236555	-0,182253	-0,372024	0,273556	0,152842	-0,333025	-0,215099	-0,0445191	-0,0786414	0,22625	0,227466	0,150193	-0,23966	-0,268133	-0,239309	0,0198157	-0,327267	-0,188225
0,48977	0,247543	0,440693	0,412618	0,424304	0,641167	0,389029	0,346517	0,453471	0,372472	0,375565	0,463206	0,48102	0,408329	0,511997	-0,135728	0,632101	0,39779	0,340583	0,00186771	0,103024	0,342406	0,432496	0,601668	0,740038	-0,0868499	0,502584	0,421208	0,325757	0,607084	0,0177151	0,155075	0,331842	-0,0620773	-0,0248609	-0,0194257	-0,0440327	-0,0413529	-0,0687217	0,0699265	0,0939339	0,22315	0,193178	0,0588834	-0,133853	-0,0976435	0,0978434	0,299773	-0,224732	0,0420041
0,188214	-0,022608	-0,145348	0,0698779	0,0647011	0,297647	0,186619	0,0265944	-0,074428	-0,0030656	0,0478306	0,0267052	0,0176048	-0,17703	0,12384	-0,145016	0,302481	-0,169329	0,155131	0,111222	0,639874	-0,160617	0,213699	0,272432	0,171383	-0,0739127	0,0756415	-0,147765	-0,070243	0,303023	0,288336	0,304993	0,201715	-0,0818654	0,00940886	0,416877	0,287354	-0,160565	-0,146374	0,151398	-0,0417093	0,00641818	0,0497559	0,00479519	-0,111941	-0,111151	-0,0964495	0,0572415	-0,154791	-0,205085
0,411556	0,242122	0,120844	0,311895	0,313847	0,585806	0,277091	0,234846	0,238463	0,315052	0,291897	0,420405	0,448023	0,0969042	0,353806	-0,140363	0,571103	0,0985174	0,323963	0,018295	0,251673	0,0444605	0,373893	0,535579	0,528732	-0,11526	0,32379	0,0973062	0,219852	0,549527	0,142754	0,253145	0,36717	-0,0305237	-0,0217783	0,057146	0,00230628	-0,134026	-0,0445313	0,144877	0,0926355	0,247373	0,252951	0,0902141	-0,106736	-0,102425	-0,0026359	0,275548	-0,219349	-0,0728415
0,421767	0,196932	0,106868	0,202411	0,157832	0,60078	0,381739	0,276758	0,150282	0,210041	0,220038	0,344688	0,364964	0,0526624	0,370505	-0,0888552	0,610756	0,0507784	0,102474	-0,187761	-0,0177577	0,00360111	0,210204	0,606951	0,472374	-0,15787	0,166932	0,090627	0,0402485	0,593598	-0,00833165	0,253885	0,410465	0,0377406	0,135518	-0,108492	-0,0513018	-0,0155977	0,0619969	0,205528	0,215303	0,22682	0,174112	-0,0426276	-0,032638	-0,0123739	0,036135	0,205245	-0,08744	0,0275681
0,463102	0,32743	0,16985	0,54471	0,549233	0,577463	0,287813	0,330993	0,375261	0,477	0,454062	0,662186	0,59159	0,131974	0,513911	-0,042098	0,582457	0,147898	0,480324	0,0030256	0,150696	0,0981644	0,528798	0,508529	0,63911	-0,061529	0,539368	0,132022	0,374784	0,548442	0,00689302	0,110716	0,233364	0,023601	0,0714653	-0,106801	-0,0993221	-0,0665915	-0,0280308	0,123664	0,153387	0,201348	0,217996	0,00927196	-0,102768	-0,0428345	-0,0150225	0,187534	-0,25546	0,013887
0,111857	-0,00348748	-0,0794644	0,218908	0,343822	0,356304	0,0328616	0,0264118	0,0442398	0,138959	0,120014	0,198067	0,179541	-0,159966	0,180651	-0,186096	0,376989	-0,0483719	0,23401	0,233488	0,269786	-0,0698829	0,28621	0,36358	0,298437	0,0336127	0,320157	-0,0836866	0,18294	0,371206	0,335187	0,235511	0,273637	-0,121848	0,0336948	0,00753884	0,163789	0,0128289	0,00156678	0,0462359	-0,000326535	0,250752	0,254156	0,215443	-0,099782	-0,115337	0,104662	0,278818	-0,18599	-0,142327
0,309602	0,279482	0,409378	0,23451	0,20294	-0,0198569	0,185658	0,197009	0,348065	0,27013	0,298097	0,306799	0,320172	0,473767	0,306828	-0,118434	-0,0527344	0,333651	0,0717627	0,107142	-0,0698536	0,365699	0,0562457	-0,0823359	0,32512	-0,0707686	0,344663	0,38589	0,121463	-0,0551842	-0,212405	0,26134	0,313928	0,00170572	-0,0758828	0,0399637	0,166868	0,212468	-0,141549	0,262616	-0,0515164	0,116416	0,207667	0,271728	-0,109663	-0,0990904	0,200341	-0,0785344	-0,151214	0,0453848
0,0918735	0,0200787	-0,0190917	-0,0430894	0,098399	0,247484	0,00544098	-0,0335473	0,0130699	0,090962	0,0824257	0,0936629	0,12841	-0,0377291	0,0157747	-0,119967	0,219839	-0,0641285	0,206542	0,358115	0,871017	-0,0332765	0,232838	0,130381	0,00889873	-0,0814106	0,0547225	-0,0255928	-0,0655567	0,1452	0,241929	0,17282	0,0766511	-0,106409	-0,333125	0,648057	0,402691	-0,422807	-0,232792	0,0220641	-0,16529	-0,0236443	-0,0379559	-0,0301987	-0,198814	-0,227105	-0,389366	-0,186318	-0,235295	-0,269378
0,128881	-0,144426	-0,17384	-0,261845	-0,434747	-0,200449	0,28118	-0,0130594	-0,31403	-0,317866	-0,126396	-0,305677	-0,276773	-0,142691	-0,109398	0,0539255	-0,141777	-0,257786	-0,116457	-0,222047	-0,0959346	-0,210144	-0,406244	-0,177131	-0,233165	-0,171368	-0,428136	-0,179254	-0,410076	-0,134927	-0,21849	0,156799	0,152132	-0,122796	-0,131934	-0,106346	-0,129008	-0,168242	-0,384938	0,243157	-0,191694	-0,00443398	0,0626546	0,0639649	-0,230081	-0,201978	-0,0662886	-0,110558	-0,183706	-0,2997
0,200021	0,240871	0,280983	0,229373	0,209929	0,263197	0,242581	0,230903	0,241926	0,181737	0,170119	0,146818	0,13906	0,370483	0,230177	0,255768	0,257764	0,294635	0,141987	0,117961	0,0443107	0,267667	0,157567	0,229017	0,275183	0,224097	0,174216	0,299472	0,15487	0,244478	0,0607522	-0,0412117	0,139529	0,163121	0,283859	-0,0942519	0,00724561	0,438438	0,330185	-0,00322027	0,365741	-0,054232	0,0299378	-0,0202704	0,224842	0,168	0,434322	0,337332	0,356199	0,477697
0,268982	0,376596	0,282593	0,439725	0,451408	0,336561	0,231996	0,417815	0,449701	0,429878	0,419127	0,314894	0,274102	0,367417	0,377715	0,478028	0,283837	0,36179	0,425738	0,359239	0,153983	0,33017	0,419117	0,0785715	0,258509	0,433415	0,431478	0,322686	0,411538	0,14543	0,0534944	-0,130503	0,0622114	-0,0716388	0,0890127	-0,0356171	-0,0141364	-0,0330225	-0,0340142	-0,0987759	0,15468	-0,263567	-0,161732	-0,293008	-0,0814045	-0,0719465	0,00427886	0,100563	-0,0229715	0,278625
-0,0460142	-0,0118603	0,233014	0,00340072	0,0435181	-0,0982787	-0,0620179	-0,0618018	0,0477505	-0,100078	-0,0693139	0,178187	0,136245	0,26849	-0,080947	0,00426874	-0,0466667	0,167516	-0,000133197	0,0276276	-0,0384439	0,177582	0,0626434	-0,116426	0,103707	0,0755683	0,124444	0,238688	-0,0301073	-0,0761742	0,0615642	0,055472	0,0236345	-0,0906179	0,0790427	-0,0635646	0,0552367	0,130518	-0,130584	0,074128	0,0864188	-0,189345	-0,153552	-0,209525	-0,104352	-0,0705778	0,188577	0,0954854	0,102678	0,101068
-0,0757126	0,0241569	0,126617	0,0927078	0,192997	-0,0294445	-0,0762402	0,0765596	0,126167	0,123418	0,106318	0,121951	0,117824	0,155475	0,0604496	0,00575415	-0,0844482	0,133329	0,119876	0,0269256	-0,0153167	0,194266	0,128219	-0,158248	-0,0217445	0,141947	0,162675	0,169613	0,113739	-0,118937	-0,172758	-0,0753079	0,104271	0,000845235	0,156378	-0,122949	0,191442	0,179932	-0,124142	-0,0336865	0,0759604	-0,262641	-0,18637	-0,186205	-0,12964	-0,0974426	0,170618	0,0721347	0,111866	0,20502
0,0804234	0,134457	0,0343426	0,189897	0,210048	0,0863617	0,0248125	0,171416	0,176034	0,195166	0,175206	0,205084	0,19703	0,119242	0,14725	0,831009	0,00302205	0,0802742	0,186086	0,128568	0,0817039	0,0886415	0,193795	-0,0849753	0,0648714	0,158397	0,199722	0,0634499	0,16757	-0,0527746	0,118156	0,0646199	0,2442	0,254777	0,282746	0,204979	0,228058	0,133767	0,0578948	0,0334855	0,34703	-0,0626621	0,0248512	-0,0551155	0,181013	0,194485	0,0498676	0,0358514	0,0178082	0,428509
0,0737565	0,097293	0,0202063	0,0814386	0,0526449	0,0107577	-0,00273792	0,0389285	0,0551453	0,0635857	0,0459572	0,111314	0,109687	0,114472	0,0740865	0,398014	-0,0417765	0,015262	0,0364754	0,0584455	0,00943324	0,0518561	0,0478753	-0,0839225	0,112181	0,0484736	0,0579516	0,0196374	0,0413836	-0,0307191	0,0867728	0,231299	0,226176	0,176158	0,237204	0,118015	0,296784	0,35614	0,0399182	0,234541	0,173109	-0,0817289	0,0351024	0,0609325	0,133567	0,123124	0,313482	0,0481897	0,0965124	0,270791
-0,072737	0,0152046	0,172001	0,0126171	0,121571	-0,124203	-0,155581	-0,121579	0,0425507	-0,010216	-0,113437	0,0144766	0,0113446	0,278129	-0,0462314	0,191322	-0,145803	0,126284	-0,131124	0,0915616	0,0528142	0,190293	-0,126547	-0,149558	-0,000799928	-0,00286864	0,178728	0,190712	-0,0610938	-0,128056	-0,0217213	0,209036	0,271649	0,327444	0,350573	0,184533	0,426426	0,467218	0,208011	0,162965	0,368707	-0,0535412	0,0560821	0,0105422	0,254266	0,204289	0,426042	0,216921	0,414836	0,528096
-0,0548242	-0,0158416	0,0649707	0,0594899	-0,00544895	-0,0347097	-0,118459	-0,109402	-0,00864364	-0,0392076	-0,137676	-0,0328274	-0,0443173	0,127383	-0,0129517	0,134161	-0,0672499	0,0128482	-0,0263054	0,128356	0,00924027	0,101827	-0,0332518	-0,0841676	0,0854817	-0,0245999	0,170049	0,0788793	-0,113724	-0,0424677	0,111606	0,168722	0,16325	0,123825	0,25867	0,0779316	0,343267	0,322231	-0,00723113	0,175971	0,114799	-0,210866	-0,059117	-0,10578	-0,00490212	0,0279159	0,259838	0,0764871	0,125937	0,372925
0,11102	0,197426	0,221796	0,177173	0,154405	0,0267572	0,147505	0,178275	0,211125	0,15633	0,141189	0,146113	0,140289	0,306915	0,169583	0,234752	-0,0467202	0,248986	0,119511	0,0492107	0,0474756	0,192964	0,120411	-0,125729	0,09928	0,193663	0,139279	0,232055	0,124637	-0,0944074	0,0513446	-0,119311	0,00842148	0,0865308	0,10967	-0,0967511	-0,0869335	0,309645	0,253635	-0,0093209	0,230326	-0,114485	-0,0175249	-0,0929239	0,129493	0,0583348	0,226714	0,0487397	0,338663	0,434343
0,0714405	0,216661	0,212947	0,359927	0,442359	0,18683	0,0598408	0,329211	0,381768	0,391901	0,372996	0,239694	0,227883	0,236603	0,283422	0,096069	0,105405	0,299132	0,433248	0,27269	0,13893	0,333228	0,410184	-0,0610759	0,218695	0,418841	0,430048	0,290351	0,387749	-0,00792766	-0,0806193	-0,0739781	0,0992761	-0,0411492	0,114609	-0,00770737	0,176687	0,131827	-0,091208	-0,0632593	0,0547337	-0,288968	-0,216889	-0,277938	-0,140045	-0,122069	0,10623	0,0403048	0,156185	0,24141
0,0277184	0,0555178	0,0611326	0,09673	0,025222	0,0425009	-0,0182395	0,000963255	0,00275824	-0,0588252	-0,0675838	0,000133239	-0,0352113	0,142296	-0,0411172	0,0645982	0,0759258	0,0124525	-0,0312294	0,114432	0,0596188	0,0327741	-0,0384619	0,0361283	0,0181945	0,0850311	0,0692834	0,0582781	-0,0935968	0,0423316	0,125264	0,110725	0,0728382	0,0381383	0,228701	0,00543919	0,0927933	0,154822	-0,000338675	0,053762	0,206211	-0,168762	-0,0918417	-0,175441	-0,0058968	0,00101612	0,185394	0,0997991	0,0810789	0,173945
0,125237	0,065596	0,0986315	0,220416	0,180727	0,324319	0,0433826	0,0404521	0,0919633	0,0627733	0,00175047	0,0148854	-0,0257234	0,156224	0,135563	0,238098	0,351245	0,0603079	0,00389827	0,0986251	0,136304	0,0815669	0,128113	0,293981	0,179135	0,167547	0,235474	0,0919671	-0,0172188	0,338389	0,133409	0,173477	0,197893	0,0389488	0,313966	0,0619439	0,167941	0,280689	0,0880046	0,137107	0,214897	-0,163058	-0,0307158	-0,154568	0,00307984	0,019211	0,28905	0,220167	0,108557	0,314094
0,00175572	-0,0239027	0,103665	0,145412	0,102224	0,0836611	-0,0493122	-0,0315346	0,0441234	-0,00392082	-0,0558079	0,00105359	-0,03953	0,146288	0,0368086	0,238065	0,0924685	0,0482708	0,0476659	0,0943725	0,134463	0,0842241	0,0550078	0,0401069	0,0821405	0,112993	0,172566	0,108256	-0,116812	0,0866915	0,138463	0,152608	0,190727	0,0393247	0,259991	0,0985426	0,180894	0,192778	-0,0163502	0,162289	0,132716	-0,146229	-0,0125647	-0,153829	-0,0661843	-0,0191096	0,1427	0,0378373	-0,00701311	0,283396
-0,0574678	-0,0412824	0,221417	0,0206804	0,0341737	-0,00696789	-0,115987	-0,101339	0,0416335	-0,068877	-0,137868	-0,0479371	-0,0721207	0,275843	-0,0260424	0,18107	-0,0372154	0,147215	-0,12231	0,080579	-0,00773336	0,206563	-0,0497613	-0,0560213	0,0493704	-0,0407176	0,20746	0,24732	-0,13162	-0,0249217	0,0650978	0,25397	0,264929	0,142277	0,317006	0,0936066	0,345622	0,336695	0,0397058	0,240144	0,170753	-0,126401	0,0268455	-0,0329647	0,00797144	0,0689501	0,305558	0,11986	0,0794922	0,423738
-0,0221872	-0,0860481	0,11802	-0,131188	-0,145788	-0,0328386	-0,0932117	-0,136904	-0,119494	-0,159124	-0,156281	0,00960116	-0,00703281	0,0962707	-0,120538	0,0126823	-0,0294545	0,0494327	-0,0873172	0,0458061	-0,113281	0,0116694	-0,0809296	-0,0336363	0,0758268	-0,074829	-0,136626	0,0584246	-0,16929	-0,0834192	0,00755031	0,0847063	0,0366025	0,067986	0,198467	-0,0488315	0,151378	0,219828	-0,0401187	0,124077	0,105319	-0,104015	-0,0814536	-0,0249451	0,0259524	0,0205513	0,260927	0,0283507	0,131275	0,127825
0,0149844	-0,0318067	0,0448547	-0,111847	-0,147009	-0,0104262	-0,0531249	-0,0823563	-0,0866041	-0,113285	-0,112481	0,00940843	0,00434397	0,0751109	-0,0909665	0,0430838	-0,0627899	-0,00529981	-0,155264	0,0855253	-0,0579637	-0,0423433	-0,0799997	0,019822	-0,00472169	-0,0476298	-0,115138	0,0141323	-0,149296	-0,0394711	0,0179027	0,226941	0,136666	0,180006	0,259267	-0,00321187	0,256319	0,343639	0,00829043	0,195807	0,192794	-0,134882	-0,0723068	-0,0426251	0,0952002	0,0934314	0,283812	0,0648067	0,189238	0,290159
-0,0314881	-0,0788297	-0,0375144	0,035656	-0,0210795	0,00119521	-0,0423302	0,0130568	-0,00768842	0,00927186	0,0280809	0,31137	0,335014	-0,0553499	0,0378343	0,315271	-0,0119894	-0,0420358	-0,0816846	-0,0334282	-0,0298581	-0,0062226	-0,0469827	0,011031	0,229406	0,0356648	0,018447	-0,0433835	-0,0389951	-0,0884999	0,246862	0,109711	0,186496	0,211174	0,0873073	0,0506785	0,0839539	0,0669223	-0,0452049	0,081422	0,200552	0,104504	0,073195	0,106585	0,167253	0,151666	0,0992895	0,0050096	0,150227	0,195893
0,113099	0,103816	-0,0503141	-0,0341768	-0,0650384	-0,0520055	0,100159	0,0477718	-0,0500233	-0,0427576	0,00753425	0,0195239	-0,00261228	-0,0277975	0,0394944	0,0583774	-0,0544039	-0,0606831	-0,0899455	0,0701425	0,0215312	-0,0924119	0,0419093	-0,0981457	0,0390768	-0,00163944	-0,0513199	-0,0699129	-0,0487441	-0,138691	0,313953	0,239948	0,262998	0,127675	0,17799	0,100889	0,194306	0,0381786	0,0440162	0,0894457	0,206842	0,0214282	0,0959509	0,0686464	0,157877	0,12853	0,0431428	-0,1077	0,108442	0,229332
-0,0105427	-0,0201434	-0,00430737	0,0274262	-0,00962816	0,119887	0,0112684	0,12263	0,0383206	0,0390642	0,182578	0,203314	0,179667	-0,00637845	0,0383454	0,0506805	0,0406411	0,0476432	0,016908	0,135154	0,0315316	-0,0177447	0,0906713	-0,0187215	0,100394	0,14056	0,0369812	0,0315273	0,0552919	-0,122106	0,243201	0,0333691	0,168921	0,19609	0,184468	-0,0420219	0,039658	0,128278	-0,0719548	0,128027	0,100354	0,0181317	0,0314108	-0,0136189	-0,033978	-0,0129927	0,0538041	-0,176972	0,0474351	0,23876
-0,117812	-0,124134	-0,07985	-0,133599	-0,0975019	-0,0863499	-0,105743	-0,0903671	-0,113023	-0,0992032	-0,0587586	0,0872449	0,0984505	-0,0747489	-0,184972	-0,0656507	-0,0764653	-0,0812082	-0,126252	0,0051967	0,00405105	-0,125728	-0,0655761	-0,105363	0,078487	-0,063183	-0,0936566	-0,0766784	-0,0586942	-0,118092	-0,0298776	-0,0414844	0,00314903	0,13877	0,113066	0,0036495	0,138023	0,0119339	0,00901968	-0,0380635	0,124305	0,0213309	0,022537	-0,00274428	0,0721615	0,0421928	0,0801556	0,0808389	0,122719	0,0938301
-0,0230019	-0,0313193	0,110231	0,0187758	0,00996801	0,0546921	-0,0132596	0,0889155	0,0580646	0,0919729	0,150217	0,128776	0,124266	0,0681801	0,0707004	0,0952783	0,021245	0,118969	-0,0210377	0,192148	0,131858	0,0705746	0,235739	-0,0449766	0,0867669	0,105556	0,111858	0,123803	0,070088	-0,122596	0,012887	0,0505157	0,131546	0,0340936	0,11876	-0,00769198	0,118297	0,0846948	-0,181853	0,0191542	0,0664648	-0,18288	-0,137413	-0,135488	-0,122814	-0,0771249	0,0256769	-0,171147	0,0841194	0,115221
-0,0978238	-0,141392	0,0272269	-0,127546	-0,118925	-0,149163	-0,0940267	-0,125942	-0,0966245	-0,132865	-0,111903	-0,00158083	-0,00234889	0,0077258	-0,120464	-0,102604	-0,093371	-0,0321499	-0,121308	-0,071983	-0,0605415	-0,0459813	-0,110001	-0,0898637	0,0672973	-0,0579505	-0,133102	0,0083546	-0,116284	-0,112822	-0,137039	-0,0616245	-0,186516	-0,164202	-0,0396164	-0,183826	-0,0982831	-0,0428879	-0,191123	-4,06E-05	-0,144808	-0,150207	-0,121434	-0,122075	-0,17063	-0,140943	-0,0719353	-0,114154	-0,0213122	-0,12824
0,0163417	0,0257334	0,010498	-0,00761113	-0,0515262	0,00884639	-0,0162521	0,00922259	-0,0361787	-0,0207985	0,0537823	0,0964494	0,0792035	0,0169301	0,0366337	0,172063	-0,0293645	0,013192	-0,0837636	0,107857	-0,0619304	-0,0389904	0,0761694	0,104171	0,0936207	0,00569097	-0,0325695	-0,00639513	-0,0123857	-0,126114	0,200994	-0,0044128	0,102412	0,323631	0,123691	-0,00105411	0,0919987	0,0759998	0,0221761	-0,0297281	0,152368	-0,0260858	0,00323501	-0,00444061	0,13569	0,0844535	0,0431926	-0,128264	0,156792	0,2173
-0,0530675	-0,0671819	-0,0494564	-0,0674648	-0,081462	-0,0130714	-0,0742814	-0,0172571	-0,069223	-0,0493832	0,031692	0,0390075	0,0297328	-0,038083	-0,0900952	0,0221429	-0,0329674	-0,0494217	-0,095852	0,0813806	-0,00967829	-0,0761873	-0,0491767	-0,069951	0,075036	0,0159012	-0,0430074	-0,0445632	-0,0451555	-0,112667	0,0955396	0,026727	0,0787373	0,157669	0,175694	-0,0809416	0,0314905	0,233855	-0,021339	0,148358	0,0903074	-0,0140273	-0,00755105	0,00789837	0,0451438	0,0530474	0,139755	-0,0476734	0,314016	0,206479
-0,00044849	-0,0145465	0,0781736	-0,0234037	-0,0614727	0,0991304	-0,0474437	0,0225447	-0,019842	-0,0167803	0,102716	0,106487	0,0975629	0,0560159	-0,0220717	0,0914726	0,0571908	0,0834605	-0,0541149	0,156024	-0,0379768	0,0454822	-0,00903828	0,0347754	0,119382	0,104597	-0,0213748	0,0522822	0,00371279	-0,0710504	0,0666786	-0,0173675	0,0817307	0,222408	0,239689	-0,0984845	0,0106829	0,204829	0,0281453	0,0418545	0,165464	-0,0358909	-0,022796	-0,0554414	0,0958507	0,103285	0,133719	-0,0548477	0,281468	0,307273
0,0992081	0,0289639	0,0281576	0,0258268	-0,0168259	-0,015751	0,138444	0,0854143	-0,0167782	0,0153657	0,14661	0,148126	0,130402	0,00321546	0,0416476	0,146683	-0,0102704	0,0683556	-0,0695453	0,132365	-0,0410939	-0,00455606	0,148381	-0,00386378	0,105543	0,262103	0,00159425	-0,0027425	0,0341594	-0,116107	0,0876233	-0,00720312	0,103256	0,182598	0,157738	0,0976647	0,13321	0,0727491	-0,0477332	0,09298	0,0809194	0,0229121	0,0406192	0,0140932	0,0983806	0,052525	0,0270979	-0,0541756	-0,0431041	0,189584
0,109995	0,116204	-0,0165265	0,13794	0,068778	0,20683	0,114477	0,246325	0,139863	0,178289	0,314404	0,2608	0,228319	-0,0160842	0,155244	0,10387	0,127857	0,0673	0,0370135	0,277953	0,11842	0,0412755	0,124667	-0,052536	0,204213	0,238735	0,172124	0,0127468	0,178982	-0,0467106	0,184579	0,0365314	0,145908	0,156836	0,125701	-0,0588936	0,0201219	0,122648	-0,0518638	0,119145	0,0806301	0,0388034	0,0821332	0,0314281	-0,0137103	0,00360035	0,0637648	-0,179386	0,153933	0,172225
-0,0135488	-0,036573	-0,0407458	-0,0377632	-0,0625839	-0,0233314	-0,0485254	-0,0216193	-0,0587322	-0,0353755	0,0252054	0,160506	0,178888	-0,0390841	-0,0397366	0,117723	-0,0380107	-0,0490055	-0,0834187	0,253466	0,0242227	-0,0715871	-0,0577307	-0,0129399	0,123574	0,0839383	-0,0367579	-0,0646186	-0,0445165	-0,109896	0,126421	-0,0336096	0,0529777	0,199321	0,14035	0,0574308	0,117873	0,00507492	-0,0354473	-0,045965	0,111093	0,022464	0,0229698	0,0577031	0,105835	0,129513	0,0661587	0,0648337	0,0012608	0,0631156
0,179149	0,15461	-0,00924924	-0,105339	-0,151147	-0,114334	0,184478	0,0437582	-0,0953693	-0,117998	-0,0449394	0,0604233	0,0294234	0,0642339	-0,076596	0,0124962	-0,0914196	-0,0366947	-0,16297	0,104883	-0,122457	-0,0502181	0,0601317	-0,116938	0,0781642	0,0543458	-0,152198	-0,0435868	-0,133875	-0,184427	0,135977	-0,0388414	0,0241695	0,0837444	0,153533	-0,132517	-0,0553506	0,211694	-0,110888	0,098388	0,1517	-0,0857478	-0,107997	-0,040946	0,0522509	0,0886296	0,10998	-0,125635	0,174071	0,0536498
-0,0619925	-0,0805185	0,0129848	-0,0275188	-0,0839176	-0,044461	-0,0463139	-0,0293321	-0,0352394	-0,0410248	-0,041792	0,189052	0,186252	0,00613496	0,0296151	0,207364	-0,0735798	0,00218137	-0,0931075	-0,0932952	-0,0899649	-0,0222765	0,00571939	0,175266	0,0720817	-0,0505245	-0,0360306	0,00694673	-0,0795953	-0,121087	0,194355	0,040964	0,100649	0,411322	0,152067	0,0262515	0,0901501	0,280035	0,100762	0,0297865	0,27508	0,0126308	0,0109102	0,0491338	0,248374	0,210454	0,21097	0,0625728	0,372829	0,34562
-0,137233	-0,171055	-0,102912	-0,188151	-0,115296	-0,133394	-0,130565	-0,15202	-0,153866	-0,153526	-0,135773	-0,105038	-0,0667916	-0,0790753	-0,213739	0,140922	-0,132694	-0,117433	-0,0926732	-0,0885156	0,232504	-0,150728	-0,0949173	-0,0668667	-0,137559	-0,133332	-0,144797	-0,0824157	-0,106688	-0,161109	-0,0933049	-0,0274485	0,0751491	-0,0114535	0,0293341	0,114158	0,152545	-0,2605	-0,0886205	-0,116073	-0,0427965	-0,14503	-0,123949	-0,0972933	-0,0535251	-0,0160079	-0,271757	-0,18492	0,00899115	-0,0138759
-0,206235	-0,411152	-0,0528297	-0,104043	-0,145115	-0,250993	-0,0752228	-0,189257	-0,13987	-0,234774	-0,157293	0,0293335	-0,111501	-0,117861	-0,105328	-0,117278	-0,18185	-0,0397101	0,0242471	-0,2924	0,141743	-0,124758	-0,152767	-0,198503	-0,184869	-0,20702	-0,13022	-0,00748149	0,0444257	-0,195402	-0,22399	-0,184587	-0,35702	-0,304274	-0,159512	-0,137116	-0,201013	-0,298285	-0,336001	-0,21232	-0,330218	-0,380111	-0,37219	-0,333201	-0,364596	-0,357189	-0,284283	-0,429781	-0,169257	-0,321947
-0,11691	-0,280308	0,057029	0,112217	-0,00764356	-0,0944914	-0,0218775	-0,0907604	0,0543553	-0,0669971	-0,0100527	0,093428	-0,0188768	0,00147106	0,0951587	-0,139892	-0,0744784	0,137607	0,28592	-0,0244509	0,192691	0,0117996	0,0905943	-0,0916964	-0,0545042	-0,210798	0,0556327	0,0956467	0,409701	-0,0840727	0,137942	-0,203685	-0,383644	-0,350384	-0,271067	0,108613	-0,108424	-0,202229	-0,246515	-0,192485	-0,35811	-0,322967	-0,382745	-0,262253	-0,263613	-0,283881	-0,235775	-0,389739	-0,0537739	-0,278614
-0,228638	-0,325454	-0,020392	-0,0363778	-0,0672489	-0,10439	-0,185942	-0,201714	-0,0536755	-0,104591	-0,127572	0,0614981	-0,0188606	-0,0649854	-0,0936925	-0,0937778	-0,0885606	0,0402971	0,174392	0,0640795	0,461706	-0,0419906	0,106067	-0,0811163	-0,14947	-0,138498	-0,0546093	0,0220862	0,206554	-0,099452	0,117792	-0,166444	-0,411858	-0,286564	-0,268657	0,323772	0,0578993	-0,314271	-0,177464	-0,257206	-0,31415	-0,348381	-0,419737	-0,256374	-0,231093	-0,276054	-0,302998	-0,34142	-0,0606273	-0,286919
-0,157005	-0,297882	-0,180744	-0,298617	-0,436387	-0,376391	0,089121	-0,173242	-0,374324	-0,435417	-0,24676	-0,332618	-0,426492	-0,191185	-0,19679	-0,28154	-0,300104	-0,228726	-0,299636	-0,277577	-0,141235	-0,192129	-0,43957	-0,324203	-0,347686	-0,452358	-0,427589	-0,147747	-0,328116	-0,288554	-0,314844	0,114065	-0,428557	-0,173977	-0,0683888	-0,081756	-0,170861	0,131621	-0,0441929	0,247594	-0,260679	-0,138177	-0,0872241	-0,127426	-0,111043	-0,150681	0,0201362	-0,331855	0,160953	-0,240321
0,323971	-0,0781022	-0,0485515	-0,0675754	-0,324752	-0,13165	0,572765	0,285698	-0,109897	-0,171006	0,062587	-0,179083	-0,190161	-0,0341359	0,2094	-0,0650726	-0,0842033	-0,0982373	-0,265392	-0,239299	-0,0341361	-0,113485	-0,213758	-0,11065	-0,183974	-0,119577	-0,272143	-0,0507656	-0,225123	-0,0868447	-0,249148	0,00891602	-0,0756678	-0,257005	-0,222464	0,0454429	-0,0364908	-0,195057	-0,363718	0,0103379	-0,250841	-0,234865	-0,226089	-0,0150553	-0,304931	-0,293915	-0,109074	-0,287059	-0,101092	-0,306949
0,231708	-0,150279	-0,0432603	-0,075587	-0,32982	-0,0767766	0,461472	0,194968	-0,143285	-0,186204	0,00641712	-0,0833426	-0,118877	-0,0512691	0,148596	-0,0943979	-0,00850013	-0,091792	-0,197318	-0,303131	-0,10807	-0,117075	-0,174868	-0,0257734	-0,142764	-0,103824	-0,279897	-0,0381329	-0,21446	-0,011903	-0,257214	0,0504961	-0,0852769	-0,254004	-0,193048	0,0353359	-0,0430443	-0,158854	-0,291283	0,0446116	-0,191968	-0,197783	-0,212289	-0,0648098	-0,274729	-0,268795	-0,069388	-0,176854	-0,0707428	-0,287505
-0,201611	-0,382104	-0,0934144	-0,114012	-0,220927	-0,208516	-0,0483266	-0,228662	-0,227349	-0,274488	-0,173756	0,059642	-0,108346	-0,155379	-0,122286	-0,0502253	-0,140736	-0,151092	0,181273	-0,316411	0,155769	-0,19798	-0,0912083	-0,174419	-0,143087	-0,24462	-0,142373	-0,0637609	-0,118725	-0,14072	-0,195005	-0,0645535	-0,300336	-0,277323	-0,166589	0,0121304	-0,0948906	-0,179011	-0,303883	0,0701581	-0,276934	-0,362802	-0,335162	-0,241514	-0,272803	-0,214015	-0,252326	-0,359319	-0,0827826	-0,267186
0,143615	-0,167257	0,0156316	-0,0757829	-0,263897	-0,152423	0,330481	0,0728153	-0,149403	-0,181377	0,0185436	-0,0744048	-0,0975012	-0,00962574	0,0950597	-0,124762	-0,0766516	-0,0771485	0,114076	-0,140843	0,013193	-0,0463597	-0,141485	-0,107784	-0,145832	-0,113581	-0,248549	0,00844175	-0,33086	-0,0806992	-0,14468	-0,00580879	-0,101015	-0,255947	-0,278358	0,0552247	-0,0321632	-0,205835	-0,427683	0,153018	-0,229214	-0,191398	-0,259187	-0,129188	-0,318619	-0,289057	-0,218979	-0,208378	-0,103528	-0,338167
-0,157576	-0,325951	-0,185675	-0,173405	-0,254721	-0,189485	-0,0500323	-0,151995	-0,275459	-0,305387	-0,249771	-0,0801859	-0,214651	-0,179362	-0,184753	0,307447	-0,140627	-0,201866	-0,0843617	-0,246093	0,0950325	-0,239341	-0,229732	-0,153946	-0,201564	-0,284551	-0,238302	-0,142102	-0,174049	-0,144741	-0,215573	-0,0201039	-0,161037	-0,0861607	0,052459	-0,166588	-0,160047	-0,191751	-0,241948	0,0416338	-0,208647	-0,272749	-0,209061	-0,118319	-0,222774	-0,176068	-0,147514	-0,367832	-0,21527	-0,198911
0,00763469	-0,303166	0,113332	-0,0186695	-0,173275	-0,168958	0,198781	0,000342451	-0,0581686	-0,192013	-0,0313398	-0,034806	-0,106178	0,0840213	0,0782174	-0,139502	-0,107152	0,0840685	0,144056	-0,172327	0,130108	0,0321261	-0,0400175	-0,131858	-0,105452	-0,153361	-0,110471	0,140199	-0,0209179	-0,11344	-0,0957295	-0,0538771	-0,264404	-0,252958	-0,25147	0,180895	-0,0173676	-0,104776	-0,291437	-0,00128596	-0,250049	-0,255813	-0,321896	-0,125545	-0,229529	-0,225372	-0,0946305	-0,238759	0,0296948	-0,219841
-0,149321	-0,259347	0,0537132	0,0463385	-0,0288608	-0,0974388	-0,0789445	-0,101734	0,0474677	-0,0500625	-0,0269462	0,0803696	-0,00760024	0,0034285	0,028723	-0,128637	-0,0891118	0,129677	0,289397	0,0779316	0,364036	0,0227322	0,149028	-0,0977238	-0,102258	-0,153734	0,00777747	0,0879519	0,327514	-0,102403	0,165162	-0,255633	-0,432144	-0,412964	-0,414851	0,220301	-0,0556924	-0,414948	-0,34258	-0,268898	-0,437183	-0,393782	-0,473062	-0,31129	-0,37148	-0,391027	-0,396863	-0,41517	-0,159081	-0,391017
-0,102887	-0,304447	0,0473489	-0,0115327	-0,114519	-0,00953085	0,0161899	-0,106258	-0,0494943	-0,129447	-0,0817146	0,0823354	-0,0305652	-0,0113725	0,00997874	-0,18162	0,0346423	0,0594089	0,211117	-0,0382098	0,299778	-0,00774366	0,113279	0,0204863	-0,0200953	-0,147994	-0,063003	0,0802914	0,120718	0,0229163	0,0163538	-0,145306	-0,428309	-0,450826	-0,390574	0,140788	-0,0886638	-0,373285	-0,347676	-0,118608	-0,440453	-0,397365	-0,465158	-0,308461	-0,429353	-0,436826	-0,337112	-0,355155	-0,168536	-0,449782
0,0411963	-0,217726	0,111011	-0,127941	-0,255169	-0,19757	0,226346	0,0289874	-0,0637791	-0,182551	-0,0481127	-0,112169	-0,182602	0,0985849	0,029967	-0,109766	-0,1426	0,0729944	-0,105869	-0,0313152	0,0993782	0,0842429	-0,111369	-0,166263	-0,132365	-0,0517221	-0,21669	0,127309	-0,0716976	-0,153441	-0,237739	-0,100745	-0,369317	-0,435029	-0,453426	0,0920845	-0,106314	-0,386791	-0,407383	-0,0563584	-0,485558	-0,316007	-0,348208	-0,198559	-0,460428	-0,45948	-0,323232	-0,450679	-0,196013	-0,464422
-0,111366	-0,315047	0,0322166	-0,122762	-0,229053	-0,159695	0,0324112	-0,135666	-0,166042	-0,205397	-0,115912	0,0689597	-0,031522	-0,00538039	-0,0714638	-0,101958	-0,0974397	-0,0364648	0,139036	-0,195857	0,16304	-0,0625972	-0,0244933	-0,117089	-0,121749	-0,12846	-0,171526	0,0535248	-0,165731	-0,103144	-0,141728	0,00486478	-0,243036	-0,319731	-0,332328	0,165758	-0,000887776	-0,253205	-0,33433	0,0779762	-0,285582	-0,30816	-0,345167	-0,177572	-0,30805	-0,291503	-0,250972	-0,262543	-0,0577473	-0,32117
-0,122134	-0,328765	0,0374213	-0,0851644	-0,189643	-0,164319	0,0279931	-0,128226	-0,112801	-0,186712	-0,0960123	0,0344786	-0,0707847	-0,00989012	-0,0348363	-0,12551	-0,11548	0,00666504	0,180601	-0,115399	0,283958	-0,0412821	0,0151779	-0,135712	-0,137605	-0,152671	-0,136586	0,0646669	-0,0315625	-0,123862	-0,0515144	-0,108286	-0,360624	-0,380569	-0,381814	0,208462	-0,0242933	-0,32881	-0,377078	-0,0454098	-0,375956	-0,395721	-0,450803	-0,271376	-0,358203	-0,350612	-0,343034	-0,386057	-0,0867047	-0,376277
-0,306396	-0,401211	-0,178684	-0,195511	-0,282957	-0,25932	-0,17233	-0,338098	-0,322237	-0,336026	-0,274834	-0,097348	-0,253586	-0,231036	-0,255253	-0,168667	-0,185691	-0,224796	0,0523109	-0,253634	0,124501	-0,225144	-0,146805	-0,212998	-0,202892	-0,106531	-0,212352	-0,145931	-0,110962	-0,172989	-0,148446	0,0643293	-0,338008	-0,185589	-0,076717	0,0510279	-0,017607	0,0396394	-0,10191	0,182655	-0,259457	-0,315754	-0,276719	-0,204884	-0,141102	-0,124986	-0,051819	-0,319587	0,127249	-0,226945
-0,0588649	-0,271947	-0,0333496	0,0371587	-0,137618	-0,0751238	0,0766189	-0,110562	-0,179814	-0,197089	-0,0902641	0,0332905	-0,0417696	-0,0547317	0,0280016	-0,190846	0,00243565	-0,0590995	0,286796	-0,138407	-0,0539858	-0,0714048	-0,0183046	-0,0246151	-0,0655903	-0,160337	-0,090408	-0,0102989	-0,0345639	0,00495399	0,0258153	0,0470428	-0,118945	-0,128302	-0,0646144	0,0232346	-0,0116629	0,111178	-0,206879	0,18735	-0,0935335	-0,165056	-0,255204	-0,0956033	-0,0967506	-0,0854023	0,0610209	-0,0555903	0,192699	-0,142486
-0,0900575	-0,262475	0,0823746	-0,21397	-0,263289	-0,165222	0,0179234	-0,144762	-0,0805293	-0,203555	-0,134601	-0,127145	-0,131426	0,0170707	-0,146487	-0,125815	-0,107957	0,0176729	-0,099981	-0,337964	-0,0940686	0,00405254	-0,229022	-0,101373	-0,0891424	-0,0746022	-0,209934	0,0822493	-0,13206	-0,105107	-0,497999	-0,394364	-0,344033	-0,340437	-0,247082	-0,304941	-0,346266	-0,156991	-0,219326	-0,346945	-0,299128	-0,313692	-0,32438	-0,154732	-0,280508	-0,234561	-0,18587	-0,247951	-0,0603304	-0,20775
0,0836098	-0,263758	-0,0026816	-0,123828	-0,271314	-0,102558	0,259296	0,0319783	-0,181248	-0,241473	-0,0811778	-0,071485	-0,140933	-0,0136154	0,00231893	-0,125757	-0,0232299	-0,0689422	-0,0484284	-0,23385	0,160696	-0,088502	-0,11512	-0,0524392	-0,101671	-0,144452	-0,249069	0,0217065	-0,244158	-0,0311485	-0,244134	0,172887	-0,188767	-0,199046	-0,199634	0,119172	-0,0363828	-0,0969176	-0,207574	0,199147	-0,258858	-0,129325	-0,137744	0,00592936	-0,279311	-0,291803	0,0161527	-0,195335	-0,0729956	-0,314524
0,255232	-0,136087	-0,0803537	-0,0535408	-0,287834	0,0175232	0,447209	0,166043	-0,154971	-0,147784	0,033571	-0,0311754	-0,0528672	-0,107211	0,150815	-0,0710969	0,0888352	-0,13602	-0,101364	-0,359216	-0,0861909	-0,183841	-0,0985325	0,0571664	-0,0866917	-0,102803	-0,252979	-0,0858235	-0,104993	0,084876	-0,252509	0,0946658	-0,0169398	-0,211883	-0,191893	0,0483755	-0,0987604	-0,0643474	-0,143588	0,0905633	-0,118323	-0,0621418	-0,0856682	0,0486092	-0,145147	-0,132698	-0,00871805	-0,105729	0,0885711	-0,207128
0,0894207	-0,0221982	0,0357701	0,0787754	-0,125799	-0,0479227	0,108394	0,11558	0,0161273	-0,0148731	0,00553052	-0,0419287	-0,11442	0,108851	0,066039	0,250602	-0,0490251	0,03753	-0,0779629	-0,0930742	0,0496936	0,0226759	0,0486753	-0,0623154	0,0268623	0,0745945	-0,0265702	0,0389598	-0,0550471	-0,0397666	0,0136106	0,0724861	-0,134329	-0,115242	-0,027657	-0,00375546	-0,0203583	0,0254839	-0,253292	0,112702	-0,262079	-0,407558	-0,318476	-0,0454087	-0,239152	-0,240168	0,122308	-0,289565	-0,170808	-0,217107
-0,187671	-0,225499	0,0594068	-0,199841	-0,236633	-0,056093	-0,0513923	-0,151343	-0,13393	-0,222368	-0,204353	-0,00859981	-0,136659	0,0326797	-0,13456	-0,224425	-0,0314714	0,0276525	-0,10533	-0,116732	0,0716841	-0,00208181	-0,0407556	-0,0269868	-0,028208	-0,133865	-0,160632	0,104115	-0,064956	-0,0318822	-0,134534	0,143013	-0,322748	-0,331756	-0,315181	0,0407342	-0,07942	-0,177807	-0,104166	0,224305	-0,39628	-0,224599	-0,226116	-0,176317	-0,329553	-0,349802	-0,160206	-0,348483	-0,0732213	-0,353672
-0,0919988	-0,32117	-0,130294	-0,110337	-0,240163	-0,229709	0,0420043	-0,146025	-0,232431	-0,244493	-0,136942	0,0716844	-0,0720872	-0,181069	-0,0752029	-0,0276287	-0,135775	-0,180909	-0,00588153	-0,34911	-0,0703015	-0,193726	-0,225813	-0,164678	-0,168402	-0,201497	-0,210645	-0,112636	-0,188071	-0,142457	-0,392662	-0,160297	-0,223088	-0,334626	-0,12971	-0,307507	-0,235326	-0,293036	-0,465519	-0,0795694	-0,304754	-0,389341	-0,35208	-0,295195	-0,432707	-0,365894	-0,318527	-0,411027	-0,261813	-0,381853
0,112151	-0,201424	0,0347483	-0,0856443	-0,256257	-0,207017	0,299651	0,0611774	-0,142609	-0,198039	-0,0280242	-0,0594568	-0,124617	0,0435266	0,0541038	-0,156181	-0,133143	-0,0395375	-0,108393	-0,18492	-0,00373911	-0,0243376	-0,170524	-0,169283	-0,135121	-0,0882068	-0,214837	0,0481722	-0,204211	-0,139803	-0,276341	0,131091	-0,180563	-0,195539	-0,212663	0,111199	0,00598567	-0,00214324	-0,236408	0,179391	-0,229378	-0,152412	-0,153878	-0,0103612	-0,234503	-0,250667	0,0375394	-0,224746	0,00173871	-0,259046
-0,0893192	-0,314514	-0,0475094	-0,158968	-0,254543	-0,227403	0,0629206	-0,150086	-0,267835	-0,277749	-0,165934	-0,00515871	-0,11795	-0,0585811	-0,0955076	-0,162169	-0,138908	-0,128464	-0,00318829	-0,115383	0,162015	-0,0825388	-0,131934	-0,168753	-0,173899	-0,129431	-0,228288	-0,0183044	-0,269824	-0,143715	-0,226668	0,163478	-0,171491	-0,210924	-0,187734	0,162184	0,0962137	-0,136902	-0,312307	0,219984	-0,246852	-0,228519	-0,248802	-0,137971	-0,286099	-0,273776	-0,135811	-0,290858	-0,0226954	-0,322277
0,167503	-0,101392	0,0903816	-0,0156527	-0,105382	-0,138182	0,357402	0,167974	0,0112096	-0,136006	0,0890639	-0,134302	-0,151552	0,0587731	0,144092	0,0324146	-0,0899078	0,0345234	0,0816652	-0,531123	-0,156782	-0,0557195	-0,0751752	-0,150052	-0,0522584	-0,104735	-0,0492987	0,0810427	0,0666881	-0,0912747	-0,375848	-0,228974	-0,0243778	-0,0967528	-0,153343	-0,281458	-0,376828	-0,000687572	-0,226515	-0,0916562	-0,0881945	-0,131706	-0,135957	0,0339417	-0,0791865	0,0597824	-0,0238861	-0,175319	0,234156	0,0544003
0,174635	-0,122609	0,0100908	-0,0483339	-0,269219	-0,160743	0,330091	0,11666	-0,117884	-0,137225	0,0292485	-0,0680946	-0,108646	0,0183754	0,0979718	-0,140846	-0,0909326	-0,0532908	-0,0695282	-0,13047	-0,0184398	-0,0267698	-0,108933	-0,124274	-0,12172	0,0104357	-0,223561	0,0041161	-0,220113	-0,0913736	-0,200784	0,116317	-0,137225	-0,278413	-0,284906	0,0975916	0,0136405	-0,0919274	-0,332556	0,168642	-0,298644	-0,198708	-0,198929	-0,012051	-0,329358	-0,335831	-0,018102	-0,221427	-0,0953152	-0,375267
-0,140436	-0,222104	-0,0432605	0,0192512	-0,0574754	-0,170067	0,0163112	-0,0734096	-0,0572206	-0,131133	-0,0287852	-0,0646529	-0,165175	-0,10745	0,0562066	-0,211698	-0,139683	-0,0183716	0,0849481	-0,237618	0,0698913	-0,0742401	0,0242678	-0,146628	-0,128879	0,0588595	-0,0130604	-0,0342521	-0,0638501	-0,130671	0,1126	-0,293589	-0,265301	-0,45247	-0,220871	-0,230973	-0,199913	-0,333232	-0,579604	-0,24029	-0,387312	-0,627906	-0,634028	-0,478845	-0,454354	-0,413507	-0,426931	-0,470829	-0,127095	-0,411368
-0,0558546	-0,17444	0,188668	-0,125069	-0,204384	-0,112489	0,100464	0,0282588	0,0216387	-0,152735	-0,122952	-0,201334	-0,277796	0,218053	-0,0776662	0,145749	-0,0980908	0,165428	-0,173582	-0,0272915	-0,00633195	0,182356	-0,0555972	-0,108518	-0,0131964	0,0623213	-0,132044	0,20798	-0,014826	-0,106061	-0,214151	-0,315563	-0,546506	-0,332713	-0,344868	-0,0691749	-0,24994	-0,27584	-0,304439	-0,209903	-0,440489	-0,467255	-0,45864	-0,274383	-0,367993	-0,351149	-0,169357	-0,330599	-0,207373	-0,290107
-0,175793	-0,303622	-0,110024	-0,0684007	-0,116841	-0,163839	-0,0826593	-0,230631	-0,254582	-0,237499	-0,181501	0,124451	-0,0493042	-0,137549	-0,113625	-0,101553	-0,0779372	-0,170726	0,0257428	-0,259623	-0,00696062	-0,157306	-0,108351	-0,112259	-0,0608649	-0,165891	-0,0819241	-0,0785818	-0,160806	-0,0794845	-0,293184	0,0935777	-0,167482	-0,161002	0,022551	-0,19257	-0,100699	0,0116112	-0,200232	0,189712	-0,173363	-0,233518	-0,190218	-0,132193	-0,216984	-0,175387	-0,0610448	-0,292133	-0,00944869	-0,205753
-0,194637	-0,13022	-0,0787344	-0,217639	-0,149538	-0,243343	-0,200533	-0,136461	-0,0952476	-0,149283	-0,148645	-0,192719	-0,209594	-0,098731	-0,222241	-0,127709	-0,225995	-0,0492613	-0,126654	-0,119718	0,196869	-0,0792015	-0,128833	-0,221359	-0,238113	-0,0274515	-0,188679	-0,054054	0,0278834	-0,224916	-0,217199	-0,0706847	-0,205801	-0,0174557	-0,0808101	-0,0951105	-0,126578	-0,140991	-0,014565	-0,083281	-0,232476	-0,15188	-0,150915	-0,119588	-0,16282	-0,155881	-0,0966861	-0,360783	0,028225	-0,157767
[truncated: 106 more columns]

## Sheet: Figure 8A-G
Figure 8A			Figure 8B				Figure 8C					Figure 8D				Figure 8E			Figure 8F			Figure 7G
FMO	EDNRA		Medium	HD-IgG	HD-IgG + Sitax		Medium	HD-IgG	Fc fragment	Fab fragment		Medium	HD-IgG	HD-IgG + Sitax		IL8	EDNRA		Control	EDNRA-immunized		Medium	IgG-control mice	IgG ETAR-immunized mice
2066	8172		100	750	158		100	350	180	300		4	88	23		10	0.532618		2606	498884		100	450	690
673	5962		100	483	191		100	210	160	180		12	112	35		12	0.949804		3341	792501		100.1	130	180
1061	3272		100	550	500		100	270	200	307		23	64	31		23	0.997479		1438	727779		100.2	216	247
2644	26084											42	130	30		42	1.59253		1931	458141
2450	16432											23	129			23	1.61592		1370
1577	4019											39	218			39	1.46547
927	2990											29	108			29	1.55663
1848	13413											37	140			37	1.29276
2523	4441											32	124			32	1.29052
2567	6968											29	89			29	1.35016
2223	10816											20	79			20	1.28165
2590	8800											12	108
1983	11184											13	89
3153	16016											5	116
3228	15837
3783	8829

## Sheet: Sup. Fig 3B - OC
AGTR1-OC	CASR-OC	CXCR3-OC	CXCR4-OC	EDNRA-OC	EDNRB-OC	F2R-OC	F2RL1-OC	EGFR-OC	FLT1-OC	KDR-OC	MET-OC	EGF-OC	FGF1-OC	HGF-OC	PDGFA-OC	PDGFB-OC	PIGF-OC	VEGFA-OC	VEGFB-OC	YBX1-OC	STAB1-OC	STAB2-OC	AGTR1-F<65	CASR-F<65	CXCR3-F<65	CXCR4-F<65	EDNRA-F<65	EDNRB-F<65	F2R-F<65	F2RL1-F<65	EGFR-F<65	FLT1-F<65	KDR-F<65	MET-F<65	EGF-F<65	FGF1-F<65	HGF-F<65	PDGFA-F<65	PDGFB-F<65	PIGF-F<65	VEGFA-F<65	VEGFB-F<65	YBX1-F<65	STAB1-F<65	STAB2-F<65	Idade Controls	AGTR1-F>65	CASR-F>65	CXCR3-F>65
NaN	0,2468171	0,0392643	0,04506442	0,7746533	0,3730504	0,1991891	0,3029418	0,2713728	0,1777403	0,2740933	0,2527325	0,2012513	0,3712466	0,4634662	0,2322243	0,1258158	0,5508185	0,7132938	0,3512712	0,03464049	0,4531219	0,4175166	0,0189832	-0,07394075	-0,03189203	0,004653452	0,02241457	0,01023808	-0,03982764	-0,1246008	-0,01224885	-0,09954658	-0,08677459	-0,05117916	0,0260696	-0,02380691	-0,0514533	-0,07589739	-0,06700315	-0,05065195	-0,1127693	-0,04688004	0,3775704	0,03253027	0,01443887	0,3768826	0,04918049	0,03661912	0,2758624
0,2468171	NaN	0,01953666	0,03079235	0,1888397	0,1640373	0,04316475	0,3870568	0,02562052	0,02893392	0,1550037	0,1402146	0,06515214	0,1185966	0,1210513	0,0887332	0,0639442	0,1346358	0,0336265	0,1393033	0,007330033	0,07484302	0,2698073	0,1020983	0,09135624	0,004014634	0,1575718	-0,005022458	0,223075	0,1375609	0,09028535	0,03220199	-0,0273459	0,1579974	0,2113786	0,01183021	0,1394166	0,2127344	0,005417269	0,06786191	0,1817237	-0,06917859	0,2019035	0,01895021	0,218394	0,04916917	0,1415971	-0,1773372	-0,1708192	0,1949422
0,0392643	0,01953666	NaN	0,8834847	0,1294644	0,4981606	0,1524036	0,3743593	0,1418263	0,1355071	0,5447657	0,5891525	0,154572	0,5016021	0,3321288	0,3105913	0,2986644	0,4716327	0,09693334	0,578648	0,06447423	0,4848153	0,4672215	-0,0756747	-0,06884854	0,07005143	0,06091605	-0,09296609	-0,04782119	-0,06414644	-0,04791579	0,01638273	-0,020136	0,01600672	-0,01166962	-0,02517775	-0,05958778	-0,01564587	-0,04883418	-0,04742855	-0,07693332	-0,06473035	-0,04043301	-0,04667235	0,02134889	0,01823007	-0,02317017	-0,09641862	-0,2400781	-0,1090787
0,04506442	0,03079235	0,8834847	NaN	0,1280845	0,5223047	0,1225912	0,3603777	0,1207689	0,1385763	0,5301387	0,6024224	0,1142191	0,5363786	0,3280708	0,3182902	0,218073	0,500609	0,08669087	0,5976639	0,06412368	0,4660881	0,4436273	-0,08443826	-0,04396874	-0,01370519	-0,02146274	-0,09420191	-0,05042241	-0,03395689	-0,0575683	-0,0160483	-0,07484619	0,006993185	-0,01614534	-0,007375024	-0,04245037	0,07165725	-0,04509597	-0,04397751	-0,06736102	-0,04165336	-0,03164676	-0,0390345	0,006307255	-0,003714024	-0,04244898	-0,1473682	-0,2539532	-0,1094239
0,7746533	0,1888397	0,1294644	0,1280845	NaN	0,4904415	0,1053313	0,3664237	0,3505764	0,1754373	0,2538523	0,3354564	0,2187993	0,473462	0,4801335	0,3359017	0,1871657	0,5919515	0,6486318	0,4469528	0,06026708	0,4627619	0,4328538	0,07477318	-0,07093681	-0,04111676	-0,02681089	0,07486991	0,01427314	-0,09964687	-0,1084199	-0,02794455	0,04099812	-0,06275278	0,02410308	0,004412037	0,02331347	-0,0470194	-0,01270778	-0,05218457	-0,06206962	-0,1199869	-0,05731338	0,3775031	0,03685651	0,009884433	0,4434122	0,2119446	0,1271606	0,09557553
0,3730504	0,1640373	0,4981606	0,5223047	0,4904415	NaN	0,2463528	0,6298655	0,3722141	0,1811238	0,5324399	0,7883836	0,2442378	0,7215757	0,5766008	0,5389865	0,2630107	0,7468027	0,2614056	0,7601651	0,1147055	0,7122698	0,6904827	0,00243568	0,004980522	-0,01003158	-0,01146399	-0,07914833	-0,0213012	-0,1080075	-0,08695628	-0,006280793	0,04046478	-0,02413498	0,01566762	0,001764456	-0,03310521	-81.2552	0,03166091	0,0002422874	-0,1127228	-0,04899687	-0,03162184	-0,01791909	-0,02527084	-0,03678809	0,1792306	-0,0129612	-0,06666655	-0,1001397
0,1991891	0,04316475	0,1524036	0,1225912	0,1053313	0,2463528	NaN	0,1797831	0,3313127	0,3317856	0,2234714	0,2503162	0,3604625	0,1489507	0,2870991	0,133908	0,06828947	0,2464855	0,3006561	0,2658435	0,09878453	0,3579423	0,3334002	-0,1199094	-0,07774982	-0,08326939	-0,1052801	-0,09101799	-0,05172673	-0,0473897	-0,0008851723	-0,09378628	-0,1093096	0,002376826	-0,06464592	0,03079746	-0,02277456	-0,04395222	-0,08254804	0,02133733	-0,01893642	-0,000352549	0,04446945	-0,01944347	-0,01298216	-0,006038602	-0,06647606	-0,217129	-0,1674808	-0,1312929
0,3029418	0,3870568	0,3743593	0,3603777	0,3664237	0,6298655	0,1797831	NaN	0,2402317	0,1234712	0,3070895	0,5695782	0,1758748	0,5179474	0,4219894	0,4398164	0,1909126	0,5421876	0,2839662	0,5514426	0,0810874	0,6499013	0,7970724	0,004550323	0,04037808	-0,03379126	0,02399739	-0,08255996	0,03765075	-0,02916913	-0,07285105	-0,04286691	-0,0348618	0,1255356	0,07906137	0,05372089	-0,03514774	-0,06442524	-0,06780097	-0,01131521	-0,03984139	-0,03602265	0,06328148	0,04591853	-0,008578967	-0,04068938	0,01450838	-0,04208383	-0,04410386	-0,149353
0,2713728	0,02562052	0,1418263	0,1207689	0,3505764	0,3722141	0,3313127	0,2402317	NaN	0,2098871	0,1185758	0,1872461	0,3237132	0,1618235	0,2264739	0,1591687	0,01350999	0,2442543	0,3195403	0,2256299	0,02441226	0,3158442	0,286507	0,008036275	0,01873426	0,031631	0,01585553	-0,03466374	0,03364684	-0,07734796	-0,03924787	0,02684792	0,06486611	-0,07868071	0,07173033	-0,06707642	-0,006368781	-0,07330821	0,03565995	-0,0135283	-0,0833731	-0,07211646	-0,07447058	0,204898	0,0337771	0,02839914	0,1349185	0,1021521	0,2408964	0,2474642
0,1777403	0,02893392	0,1355071	0,1385763	0,1754373	0,1811238	0,3317856	0,1234712	0,2098871	NaN	0,2185995	0,1853261	0,3680791	0,1586844	0,1492306	0,01842636	0,0640386	0,1505926	0,280977	0,1460376	0,1313572	0,2481945	0,227873	-0,1365998	-0,06233592	-0,05615788	-0,02868682	-0,05652146	-0,01181439	0,04646425	0,1657824	-0,04551136	0,03158505	-0,07328971	0,023174	-0,0148992	0,1051644	0,1156853	-0,02770991	-0,0169225	0,106284	0,1030518	0,02715211	-0,0008576548	0,07052319	0,0810772	-0,1311955	-0,2901643	-0,2188624	0,2102066
0,2740933	0,1550037	0,5447657	0,5301387	0,2538523	0,5324399	0,2234714	0,3070895	0,1185758	0,2185995	NaN	0,5885907	0,204074	0,5073015	0,3930652	0,3845459	0,2879689	0,5293677	0,1980817	0,5646501	0,04246842	0,3887182	0,3797484	-0,05457181	-0,0475234	-0,04909934	-0,04968195	-0,02024299	0,02000582	-0,05723734	0,07787728	-0,04434176	-0,04104215	-0,0256976	-0,007353385	-0,01425435	0,002574693	0,02114415	-0,09511887	-0,07043996	-0,04076204	0,2054122	0,04011106	0,1132985	0,0363862	0,0294886	0,3297909	-0,1867018	-0,1857098	-0,1138965
0,2527325	0,1402146	0,5891525	0,6024224	0,3354564	0,7883836	0,2503162	0,5695782	0,1872461	0,1853261	0,5885907	NaN	0,2272487	0,8352854	0,6725779	0,5604164	0,3323043	0,8240187	0,2528297	0,882747	0,07264259	0,7049507	0,6920006	-0,03803666	0,02545163	-0,07482567	-0,07373861	-0,055533	-0,03330212	-0,1322825	-0,0397729	-0,0353369	-0,0474546	0,005881194	0,01814931	0,0223734	0,01365881	0,0266601	-0,01505644	-0,01996386	-0,08950335	0,02323719	-0,02124994	0,0008596979	-0,03155992	-0,04136101	0,218729	-0,02922589	-0,07796329	-0,04430671
0,2012513	0,06515214	0,154572	0,1142191	0,2187993	0,2442378	0,3604625	0,1758748	0,3237132	0,3680791	0,204074	0,2272487	NaN	0,2248787	0,1622088	0,1522864	0,1693549	0,227556	0,329958	0,2034856	0,06869576	0,302419	0,2967867	-0,1633217	-0,1060346	-0,0487203	-0,05332702	-0,04910208	-0,05996253	-0,07960108	0,02106859	-0,03570599	-0,02074755	-0,05158181	-0,04829757	-0,07541922	-0,0176552	0,08625159	-0,05061764	0,05303591	-0,1627283	-0,1462565	-0,003845666	-0,03432754	-0,0109361	-0,006360446	0,2292627	0,1563797	0,07412805	-0,04124068
0,3712466	0,1185966	0,5016021	0,5363786	0,473462	0,7215757	0,1489507	0,5179474	0,1618235	0,1586844	0,5073015	0,8352854	0,2248787	NaN	0,684173	0,6289147	0,3205501	0,8554727	0,4067902	0,8107101	0,04960523	0,6728929	0,6372252	-0,004026861	0,02041587	-0,06837022	-0,05665632	0,01072149	0,01120297	-0,1310969	-0,07309902	-0,03688822	-0,0273356	0,01738334	0,001996507	0,009158773	0,03136529	0,02463467	-0,05546086	-0,0830986	-0,06501387	-0,01466934	-0,02212342	0,1593302	-0,007506922	-0,01992539	0,1788656	-0,04701014	-0,133875	-0,05423176
0,4634662	0,1210513	0,3321288	0,3280708	0,4801335	0,5766008	0,2870991	0,4219894	0,2264739	0,1492306	0,3930652	0,6725779	0,1622088	0,684173	NaN	0,4151757	0,2504266	0,7247686	0,4569346	0,6534821	0,03244605	0,5844466	0,5316479	0,01874313	-0,02930815	-0,07442204	-0,06126543	-0,004538671	0,01113045	-0,1395954	-0,101469	-0,02260689	0,03590418	-0,04560601	-0,03675779	0,0838075	0,004835947	0,0008715569	-0,03214065	-0,06237224	-0,08536722	-0,05075893	-0,05061048	0,2508922	-0,007801502	-0,02191973	0,2852963	0,04567141	0,1942901	0,1118625
0,2322243	0,0887332	0,3105913	0,3182902	0,3359017	0,5389865	0,133908	0,4398164	0,1591687	0,01842636	0,3845459	0,5604164	0,1522864	0,6289147	0,4151757	NaN	0,1618024	0,6052468	0,2179778	0,5631776	0,08008262	0,4998588	0,4941031	0,03139441	0,1114298	-0,04369243	-0,0281353	0,03558193	0,02631549	-0,06837349	-0,1201187	-0,03139601	-0,006290347	0,02945486	-0,05851117	0,01794408	-0,0403932	0,06993952	-0,1073425	-0,06911538	-0,09888709	0,03692599	-0,0904648	0,1049992	-0,005665717	-0,01378207	0,0824641	0,06243384	-0,0910869	-0,1511274
0,1258158	0,0639442	0,2986644	0,218073	0,1871657	0,2630107	0,06828947	0,1909126	0,01350999	0,0640386	0,2879689	0,3323043	0,1693549	0,3205501	0,2504266	0,1618024	NaN	0,3208094	0,115033	0,323349	0,0002402662	0,2057782	0,1950292	-0,01599277	-0,09565526	0,0296728	-0,01152766	0,0006056778	-0,06216935	-0,08248897	-0,02232576	-0,1173444	-0,0190276	0,191675	0,05838623	-0,02357315	0,05977426	0,01360033	-0,01959932	-0,07859693	0,005150517	0,02625934	0,04219709	0,1514644	-0,0151034	-0,007541331	0,3076311	-0,09033644	-0,2620597	-0,01403453
0,5508185	0,1346358	0,4716327	0,500609	0,5919515	0,7468027	0,2464855	0,5421876	0,2442543	0,1505926	0,5293677	0,8240187	0,227556	0,8554727	0,7247686	0,6052468	0,3208094	NaN	0,5538802	0,901282	0,03977081	0,7141076	0,6945522	0,005293084	0,0006835253	-0,07432795	-0,05747818	-0,02495281	-0,02500525	-0,1490966	-0,1494678	-0,04597474	-0,06383433	-0,004414878	-0,03033202	-0,03039009	0,01561874	-0,04112446	-0,02558054	-0,02961636	-0,09764319	-0,04100801	-0,06846486	0,2383918	-0,05282517	-0,06856225	0,1946597	0,06557561	-0,1733852	-0,08529481
0,7132938	0,0336265	0,09693334	0,08669087	0,6486318	0,2614056	0,3006561	0,2839662	0,3195403	0,280977	0,1980817	0,2528297	0,329958	0,4067902	0,4569346	0,2179778	0,115033	0,5538802	NaN	0,3592624	0,04854836	0,5021315	0,45449	-0,02957507	-0,07600889	-0,06924888	-0,04822798	0,009426336	-0,01889955	-0,06069069	-0,04974322	-0,02198889	-0,09890808	-0,04743616	-0,03197407	0,003187605	-0,02500208	-0,04513762	-0,1293645	-0,07375108	-0,05625097	-0,09903731	-0,03165755	0,4170198	0,03177392	0,009030032	0,2770205	0,05776818	0,04875865	0,1364106
0,3512712	0,1393033	0,578648	0,5976639	0,4469528	0,7601651	0,2658435	0,5514426	0,2256299	0,1460376	0,5646501	0,882747	0,2034856	0,8107101	0,6534821	0,5631776	0,323349	0,901282	0,3592624	NaN	0,06114457	0,7122697	0,7156596	-0,002489435	0,002887881	-0,03347116	-0,0249783	-0,04148159	0,01289005	-0,1448539	-0,07780652	-0,01799545	0,006021458	0,007552077	0,006681528	0,00766958	0,04944512	-0,01299304	-0,02516201	-0,002116428	-0,05108718	-0,01368075	-0,003086104	0,1045487	-0,009676605	-0,01732231	0,06272331	0,007301076	-0,2144471	-0,1481593
0,03464049	0,007330033	0,06447423	0,06412368	0,06026708	0,1147055	0,09878453	0,0810874	0,02441226	0,1313572	0,04246842	0,07264259	0,06869576	0,04960523	0,03244605	0,08008262	0,0002402662	0,03977081	0,04854836	0,06114457	NaN	0,1039021	0,06893228	0,1112051	-0,001345541	0,4234105	0,3489249	0,2522342	0,2257683	0,2758443	0,2302358	0,2877612	-0,0705888	0,01375802	0,2491111	0,07527883	0,1911234	0,1418621	0,2427914	0,1271892	0,2558742	-0,07929171	0,2480948	-0,05252399	0,3999379	0,4202757	-0,1194193	0,1664049	0,1545611	-0,1220904
0,4531219	0,07484302	0,4848153	0,4660881	0,4627619	0,7122698	0,3579423	0,6499013	0,3158442	0,2481945	0,3887182	0,7049507	0,302419	0,6728929	0,5844466	0,4998588	0,2057782	0,7141076	0,5021315	0,7122697	0,1039021	NaN	0,909449	-0,04732244	-0,03665907	-0,02297124	-0,02704941	-0,0931225	-0,07595745	-0,1525073	-0,1304467	-0,06352457	-0,005720261	-0,08731484	-0,07210284	-0,04303906	-0,09361364	-0,1338847	-0,1327179	-0,03878652	-0,1326474	-0,1014796	-0,0989458	0,09147329	-0,01241405	-0,02214472	0,2003806	0,02894683	-0,1074884	-0,09201787
0,4175166	0,2698073	0,4672215	0,4436273	0,4328538	0,6904827	0,3334002	0,7970724	0,286507	0,227873	0,3797484	0,6920006	0,2967867	0,6372252	0,5316479	0,4941031	0,1950292	0,6945522	0,45449	0,7156596	0,06893228	0,909449	NaN	0,00247125	0,05551228	-0,003653529	0,04978257	-0,09695476	-0,01234291	-0,06122196	-0,06956296	-0,09250092	-0,01282461	0,01364204	-0,04201426	-0,02998384	-0,07204387	-0,09802461	-0,1214648	-0,05328343	-0,06918496	-0,0927138	-0,02427946	0,07698813	-0,004806358	-0,02625069	0,157011	0,006520105	-0,1332892	-0,126712
0,0189832	0,1020983	-0,0756747	-0,08443826	0,07477318	0,00243568	-0,1199094	0,004550323	0,008036275	-0,1365998	-0,05457181	-0,03803666	-0,1633217	-0,004026861	0,01874313	0,03139441	-0,01599277	0,005293084	-0,02957507	-0,002489435	0,1112051	-0,04732244	0,00247125	NaN	0,1115499	0,3587794	0,4013943	0,7919056	0,4818288	0,5222046	0,2307553	0,3397489	0,07100376	0,1732336	0,3255471	0,1122329	0,3903849	0,3589658	0,4052376	0,0709616	0,4738735	0,02148638	0,3488303	0,09272347	0,3665541	0,3537247	-0,03480593	0,2156991	0,08730268	0,1905221
-0,07394075	0,09135624	-0,06884854	-0,04396874	-0,07093681	0,004980522	-0,07774982	0,04037808	0,01873426	-0,06233592	-0,0475234	0,02545163	-0,1060346	0,02041587	-0,02930815	0,1114298	-0,09565526	0,0006835253	-0,07600889	0,002887881	-0,001345541	-0,03665907	0,05551228	0,1115499	NaN	0,02415419	0,09259045	0,03417829	0,2287278	0,1079757	0,1379604	-0,01519864	0,01946839	0,1710077	0,1542994	0,09176642	0,1298179	0,08504084	0,06662031	-0,008054562	0,1664173	-0,006385905	0,1444716	0,001288793	0,06028691	0,06244075	-0,06174408	-0,1715157	0,2398347	0,2314947
-0,03189203	0,004014634	0,07005143	-0,01370519	-0,04111676	-0,01003158	-0,08326939	-0,03379126	0,031631	-0,05615788	-0,04909934	-0,07482567	-0,0487203	-0,06837022	-0,07442204	-0,04369243	0,0296728	-0,07432795	-0,06924888	-0,03347116	0,4234105	-0,02297124	-0,003653529	0,3587794	0,02415419	NaN	0,9480041	0,4738567	0,5529944	0,4002984	0,4669378	0,5780299	0,09556427	0,1667666	0,5591166	0,1765661	0,4521263	0,314612	0,444679	0,112974	0,4894297	0,06032998	0,4791393	0,02454228	0,7055169	0,7353101	-0,2586774	0,3743583	-0,02905492	0,1616826
0,004653452	0,1575718	0,06091605	-0,02146274	-0,02681089	-0,01146399	-0,1052801	0,02399739	0,01585553	-0,02868682	-0,04968195	-0,07373861	-0,05332702	-0,05665632	-0,06126543	-0,0281353	-0,01152766	-0,05747818	-0,04822798	-0,0249783	0,3489249	-0,02704941	0,04978257	0,4013943	0,09259045	0,9480041	NaN	0,4909481	0,6360295	0,4756008	0,5237707	0,5845168	0,1031547	0,2736113	0,5630688	0,2117639	0,4668378	0,3527321	0,4340128	0,1210119	0,5294923	0,02914462	0,5290668	0,03026181	0,6961649	0,7180711	-0,2537172	0,3298721	-0,1190906	0,3516852
0,02241457	-0,005022458	-0,09296609	-0,09420191	0,07486991	-0,07914833	-0,09101799	-0,08255996	-0,03466374	-0,05652146	-0,02024299	-0,055533	-0,04910208	0,01072149	-0,004538671	0,03558193	0,0006056778	-0,02495281	0,009426336	-0,04148159	0,2522342	-0,0931225	-0,09695476	0,7919056	0,03417829	0,4738567	0,4909481	NaN	0,5233695	0,5390159	0,2979444	0,4830354	0,06389753	0,1852193	0,4595597	0,1850883	0,4409593	0,3321555	0,4492502	0,06478655	0,6001085	0,05509072	0,4256595	0,05778118	0,6220808	0,6108906	0,1150611	0,1412126	0,1653599	0,2127668
0,01023808	0,223075	-0,04782119	-0,05042241	0,01427314	-0,0213012	-0,05172673	0,03765075	0,03364684	-0,01181439	0,02000582	-0,03330212	-0,05996253	0,01120297	0,01113045	0,02631549	-0,06216935	-0,02500525	-0,01889955	0,01289005	0,2257683	-0,07595745	-0,01234291	0,4818288	0,2287278	0,5529944	0,6360295	0,5233695	NaN	0,5827826	0,6049892	0,5443923	0,1688341	0,3973426	0,6749827	0,3282541	0,6905783	0,4846041	0,3977599	0,09691942	0,7025471	-0,04122083	0,7922112	0,06469464	0,681305	0,6956018	-0,03211506	-0,1695279	-0,06023643	-0,004818885
-0,03982764	0,1375609	-0,06414644	-0,03395689	-0,09964687	-0,1080075	-0,0473897	-0,02916913	-0,07734796	0,04646425	-0,05723734	-0,1322825	-0,07960108	-0,1310969	-0,1395954	-0,06837349	-0,08248897	-0,1490966	-0,06069069	-0,1448539	0,2758443	-0,1525073	-0,06122196	0,5222046	0,1079757	0,4002984	0,4756008	0,5390159	0,5827826	NaN	0,4604494	0,4695852	0,01905298	0,2750388	0,4219388	0,2531105	0,4323897	0,5422053	0,3212021	0,1462581	0,5921298	-0,003459579	0,5502558	-0,02232073	0,479313	0,4956747	-0,2992274	0,1258057	0,02763069	-0,04750358
-0,1246008	0,09028535	-0,04791579	-0,0575683	-0,1084199	-0,08695628	-0,0008851723	-0,07285105	-0,03924787	0,1657824	0,07787728	-0,0397729	0,02106859	-0,07309902	-0,101469	-0,1201187	-0,02232576	-0,1494678	-0,04974322	-0,07780652	0,2302358	-0,1304467	-0,06956296	0,2307553	0,1379604	0,4669378	0,5237707	0,2979444	0,6049892	0,4604494	NaN	0,4655558	0,04722298	0,3231577	0,5628695	0,3645541	0,4774354	0,362274	0,2923955	0,1763724	0,5253414	0,1461416	0,5863633	0,07245094	0,4925576	0,528823	-0,1728519	0,00764221	0,03919351	-0,06062847
-0,01224885	0,03220199	0,01638273	-0,0160483	-0,02794455	-0,006280793	-0,09378628	-0,04286691	0,02684792	-0,04551136	-0,04434176	-0,0353369	-0,03570599	-0,03688822	-0,02260689	-0,03139601	-0,1173444	-0,04597474	-0,02198889	-0,01799545	0,2877612	-0,06352457	-0,09250092	0,3397489	-0,01519864	0,5780299	0,5845168	0,4830354	0,5443923	0,4695852	0,4655558	NaN	0,2174752	0,2198175	0,59617	0,3497883	0,4546178	0,4723467	0,3464281	0,2024602	0,5021816	0,1438394	0,5143442	0,04321292	0,6767803	0,6951763	-0,2175981	0,43386	0,06558831	0,1468864
-0,09954658	-0,0273459	-0,020136	-0,07484619	0,04099812	0,04046478	-0,1093096	-0,0348618	0,06486611	0,03158505	-0,04104215	-0,0474546	-0,02074755	-0,0273356	0,03590418	-0,006290347	-0,0190276	-0,06383433	-0,09890808	0,006021458	-0,0705888	-0,005720261	-0,01282461	0,07100376	0,01946839	0,09556427	0,1031547	0,06389753	0,1688341	0,01905298	0,04722298	0,2174752	NaN	0,05029152	0,1151906	-0,07764551	0,07419307	0,1152009	0,03512427	0,00916781	0,1319201	0,3365659	0,1750879	-0,02467092	0,143587	0,1524059	-0,08343028	-0,06006129	0,223819	0,1050283
-0,08677459	0,1579974	0,01600672	0,006993185	-0,06275278	-0,02413498	0,002376826	0,1255356	-0,07868071	-0,07328971	-0,0256976	0,005881194	-0,05158181	0,01738334	-0,04560601	0,02945486	0,191675	-0,004414878	-0,04743616	0,007552077	0,01375802	-0,08731484	0,01364204	0,1732336	0,1710077	0,1667666	0,2736113	0,1852193	0,3973426	0,2750388	0,3231577	0,2198175	0,05029152	NaN	0,3771687	0,166196	0,4214862	0,2168341	0,2419607	0,06437182	0,3174116	0,02717088	0,3894149	0,2102554	0,2596979	0,2585533	-0,1027434	-0,07405214	-0,1884087	-0,1527011
-0,05117916	0,2113786	-0,01166962	-0,01614534	0,02410308	0,01566762	-0,06464592	0,07906137	0,07173033	0,023174	-0,007353385	0,01814931	-0,04829757	0,001996507	-0,03675779	-0,05851117	0,05838623	-0,03033202	-0,03197407	0,006681528	0,2491111	-0,07210284	-0,04201426	0,3255471	0,1542994	0,5591166	0,5630688	0,4595597	0,6749827	0,4219388	0,5628695	0,59617	0,1151906	0,3771687	NaN	0,1848206	0,6650462	0,524706	0,4690064	0,2596545	0,6995723	0,0799398	0,6803743	0,1369021	0,7103004	0,6947562	-0,1704552	-0,2398548	-0,04938612	-0,09799627
0,0260696	0,01183021	-0,02517775	-0,007375024	0,004412037	0,001764456	0,03079746	0,05372089	-0,06707642	-0,0148992	-0,01425435	0,0223734	-0,07541922	0,009158773	0,0838075	0,01794408	-0,02357315	-0,03039009	0,003187605	0,00766958	0,07527883	-0,04303906	-0,02998384	0,1122329	0,09176642	0,1765661	0,2117639	0,1850883	0,3282541	0,2531105	0,3645541	0,3497883	-0,07764551	0,166196	0,1848206	NaN	0,2382187	0,1464658	0,1965856	-0,02733159	0,228452	-0,02600051	0,296154	0,05483628	0,2538154	0,2802006	-0,156028	-0,09057564	-0,1553206	-0,1498917
-0,02380691	0,1394166	-0,05958778	-0,04245037	0,02331347	-0,03310521	-0,02277456	-0,03514774	-0,006368781	0,1051644	0,002574693	0,01365881	-0,0176552	0,03136529	0,004835947	-0,0403932	0,05977426	0,01561874	-0,02500208	0,04944512	0,1911234	-0,09361364	-0,07204387	0,3903849	0,1298179	0,4521263	0,4668378	0,4409593	0,6905783	0,4323897	0,4774354	0,4546178	0,07419307	0,4214862	0,6650462	0,2382187	NaN	0,452412	0,4920019	0,07783221	0,6181465	0,0659823	0,6988629	0,1084824	0,578491	0,5930921	-0,1172928	-0,2583448	-0,1766046	-0,1084298
-0,0514533	0,2127344	-0,01564587	0,07165725	-0,0470194	-81.2552	-0,04395222	-0,06442524	-0,07330821	0,1156853	0,02114415	0,0266601	0,08625159	0,02463467	0,0008715569	0,06993952	0,01360033	-0,04112446	-0,04513762	-0,01299304	0,1418621	-0,1338847	-0,09802461	0,3589658	0,08504084	0,314612	0,3527321	0,3321555	0,4846041	0,5422053	0,362274	0,4723467	0,1152009	0,2168341	0,524706	0,1464658	0,452412	NaN	0,3064355	0,1002265	0,5404993	0,1089209	0,5681109	0,06728118	0,406657	0,3902115	-0,1236909	-0,3431953	-0,05951769	0,06838197
-0,07589739	0,005417269	-0,04883418	-0,04509597	-0,01270778	0,03166091	-0,08254804	-0,06780097	0,03565995	-0,02770991	-0,09511887	-0,01505644	-0,05061764	-0,05546086	-0,03214065	-0,1073425	-0,01959932	-0,02558054	-0,1293645	-0,02516201	0,2427914	-0,1327179	-0,1214648	0,4052376	0,06662031	0,444679	0,4340128	0,4492502	0,3977599	0,3212021	0,2923955	0,3464281	0,03512427	0,2419607	0,4690064	0,1965856	0,4920019	0,3064355	NaN	0,2497783	0,4711252	0,08340955	0,4464366	0,08375123	0,2904383	0,2955996	-0,307734	-0,1461173	-0,126822	0,2333904
-0,06700315	0,06786191	-0,04742855	-0,04397751	-0,05218457	0,0002422874	0,02133733	-0,01131521	-0,0135283	-0,0169225	-0,07043996	-0,01996386	0,05303591	-0,0830986	-0,06237224	-0,06911538	-0,07859693	-0,02961636	-0,07375108	-0,002116428	0,1271892	-0,03878652	-0,05328343	0,0709616	-0,008054562	0,112974	0,1210119	0,06478655	0,09691942	0,1462581	0,1763724	0,2024602	0,00916781	0,06437182	0,2596545	-0,02733159	0,07783221	0,1002265	0,2497783	NaN	0,1163371	-0,01916181	0,1424535	0,02788698	0,08903493	0,08319604	-0,237529	0,3953597	0,1351988	-0,1434779
-0,05065195	0,1817237	-0,07693332	-0,06736102	-0,06206962	-0,1127228	-0,01893642	-0,03984139	-0,0833731	0,106284	-0,04076204	-0,08950335	-0,1627283	-0,06501387	-0,08536722	-0,09888709	0,005150517	-0,09764319	-0,05625097	-0,05108718	0,2558742	-0,1326474	-0,06918496	0,4738735	0,1664173	0,4894297	0,5294923	0,6001085	0,7025471	0,5921298	0,5253414	0,5021816	0,1319201	0,3174116	0,6995723	0,228452	0,6181465	0,5404993	0,4711252	0,1163371	NaN	0,1525024	0,7370765	0,03966782	0,6170603	0,6272277	-0,2811264	-0,3880014	-0,04868882	-0,07949553
-0,1127693	-0,06917859	-0,06473035	-0,04165336	-0,1199869	-0,04899687	-0,000352549	-0,03602265	-0,07211646	0,1030518	0,2054122	0,02323719	-0,1462565	-0,01466934	-0,05075893	0,03692599	0,02625934	-0,04100801	-0,09903731	-0,01368075	-0,07929171	-0,1014796	-0,0927138	0,02148638	-0,006385905	0,06032998	0,02914462	0,05509072	-0,04122083	-0,003459579	0,1461416	0,1438394	0,3365659	0,02717088	0,0799398	-0,02600051	0,0659823	0,1089209	0,08340955	-0,01916181	0,1525024	NaN	0,07703359	-0,002036748	-0,01723386	0,02127053	-0,263212	-0,2413289	0,07304788	-0,07209129
-0,04688004	0,2019035	-0,04043301	-0,03164676	-0,05731338	-0,03162184	0,04446945	0,06328148	-0,07447058	0,02715211	0,04011106	-0,02124994	-0,003845666	-0,02212342	-0,05061048	-0,0904648	0,04219709	-0,06846486	-0,03165755	-0,003086104	0,2480948	-0,0989458	-0,02427946	0,3488303	0,1444716	0,4791393	0,5290668	0,4256595	0,7922112	0,5502558	0,5863633	0,5143442	0,1750879	0,3894149	0,6803743	0,296154	0,6988629	0,5681109	0,4464366	0,1424535	0,7370765	0,07703359	NaN	0,03910404	0,6108615	0,6234303	-0,229534	-0,2686775	-0,1899076	-0,1282655
0,3775704	0,01895021	-0,04667235	-0,0390345	0,3775031	-0,01791909	-0,01944347	0,04591853	0,204898	-0,0008576548	0,1132985	0,0008596979	-0,03432754	0,1593302	0,2508922	0,1049992	0,1514644	0,2383918	0,4170198	0,1045487	-0,05252399	0,09147329	0,07698813	0,09272347	0,001288793	0,02454228	0,03026181	0,05778118	0,06469464	-0,02232073	0,07245094	0,04321292	-0,02467092	0,2102554	0,1369021	0,05483628	0,1084824	0,06728118	0,08375123	0,02788698	0,03966782	-0,002036748	0,03910404	NaN	0,04311664	0,05241898	-0,1083008	-0,2910627	-0,2322249	0,1505471
0,03253027	0,218394	0,02134889	0,006307255	0,03685651	-0,02527084	-0,01298216	-0,008578967	0,0337771	0,07052319	0,0363862	-0,03155992	-0,0109361	-0,007506922	-0,007801502	-0,005665717	-0,0151034	-0,05282517	0,03177392	-0,009676605	0,3999379	-0,01241405	-0,004806358	0,3665541	0,06028691	0,7055169	0,6961649	0,6220808	0,681305	0,479313	0,4925576	0,6767803	0,143587	0,2596979	0,7103004	0,2538154	0,578491	0,406657	0,2904383	0,08903493	0,6170603	-0,01723386	0,6108615	0,04311664	NaN	0,9890907	-0,2055906	-0,08472209	-0,09087805	0,06401963
0,01443887	0,04916917	0,01823007	-0,003714024	0,009884433	-0,03678809	-0,006038602	-0,04068938	0,02839914	0,0810772	0,0294886	-0,04136101	-0,006360446	-0,01992539	-0,02191973	-0,01378207	-0,007541331	-0,06856225	0,009030032	-0,01732231	0,4202757	-0,02214472	-0,02625069	0,3537247	0,06244075	0,7353101	0,7180711	0,6108906	0,6956018	0,4956747	0,528823	0,6951763	0,1524059	0,2585533	0,6947562	0,2802006	0,5930921	0,3902115	0,2955996	0,08319604	0,6272277	0,02127053	0,6234303	0,05241898	0,9890907	NaN	-0,337209	-0,1612943	-0,0738806	-0,0313837
0,3768826	0,1415971	-0,02317017	-0,04244898	0,4434122	0,1792306	-0,06647606	0,01450838	0,1349185	-0,1311955	0,3297909	0,218729	0,2292627	0,1788656	0,2852963	0,0824641	0,3076311	0,1946597	0,2770205	0,06272331	-0,1194193	0,2003806	0,157011	-0,03480593	-0,06174408	-0,2586774	-0,2537172	0,1150611	-0,03211506	-0,2992274	-0,1728519	-0,2175981	-0,08343028	-0,1027434	-0,1704552	-0,156028	-0,1172928	-0,1236909	-0,307734	-0,237529	-0,2811264	-0,263212	-0,229534	-0,1083008	-0,2055906	-0,337209	NaN	0,2756188	0,3202378	0,161293
0,04918049	-0,1773372	-0,09641862	-0,1473682	0,2119446	-0,0129612	-0,217129	-0,04208383	0,1021521	-0,2901643	-0,1867018	-0,02922589	0,1563797	-0,04701014	0,04567141	0,06243384	-0,09033644	0,06557561	0,05776818	0,007301076	0,1664049	0,02894683	0,006520105	0,2156991	-0,1715157	0,3743583	0,3298721	0,1412126	-0,1695279	0,1258057	0,00764221	0,43386	-0,06006129	-0,07405214	-0,2398548	-0,09057564	-0,2583448	-0,3431953	-0,1461173	0,3953597	-0,3880014	-0,2413289	-0,2686775	-0,2910627	-0,08472209	-0,1612943	0,2756188	NaN	0,5250062	0,08737276
0,03661912	-0,1708192	-0,2400781	-0,2539532	0,1271606	-0,06666655	-0,1674808	-0,04410386	0,2408964	-0,2188624	-0,1857098	-0,07796329	0,07412805	-0,133875	0,1942901	-0,0910869	-0,2620597	-0,1733852	0,04875865	-0,2144471	0,1545611	-0,1074884	-0,1332892	0,08730268	0,2398347	-0,02905492	-0,1190906	0,1653599	-0,06023643	0,02763069	0,03919351	0,06558831	0,223819	-0,1884087	-0,04938612	-0,1553206	-0,1766046	-0,05951769	-0,126822	0,1351988	-0,04868882	0,07304788	-0,1899076	-0,2322249	-0,09087805	-0,0738806	0,3202378	0,5250062	NaN	0,1558417
0,2758624	0,1949422	-0,1090787	-0,1094239	0,09557553	-0,1001397	-0,1312929	-0,149353	0,2474642	0,2102066	-0,1138965	-0,04430671	-0,04124068	-0,05423176	0,1118625	-0,1511274	-0,01403453	-0,08529481	0,1364106	-0,1481593	-0,1220904	-0,09201787	-0,126712	0,1905221	0,2314947	0,1616826	0,3516852	0,2127668	-0,004818885	-0,04750358	-0,06062847	0,1468864	0,1050283	-0,1527011	-0,09799627	-0,1498917	-0,1084298	0,06838197	0,2333904	-0,1434779	-0,07949553	-0,07209129	-0,1282655	0,1505471	0,06401963	-0,0313837	0,161293	0,08737276	0,1558417	NaN
0,2295544	0,04987147	-0,138786	-0,1935203	0,1916516	-0,04775845	-0,1888916	-0,0928445	0,2859538	-0,1509183	0,02842838	-0,09928834	0,02671769	-0,1066112	0,07717193	-0,104463	-0,03854861	-0,07770284	0,1059549	-0,1925738	-0,1954608	-0,06905202	-0,1031465	0,1104115	-0,05453835	0,09117886	0,1698453	0,1184063	-0,1344223	-0,2315608	-0,2271588	0,2290523	0,2204833	-0,1723368	-0,2228173	-0,2600489	-0,2189474	-0,1781128	-0,1172443	-0,2150319	-0,2861912	-0,1294276	-0,2915395	-0,01484452	-0,1133919	-0,237934	0,5012154	0,4063892	0,4916956	0,7045634
0,00676781	-0,0990912	-0,003770689	-0,0970519	0,1502552	0,0632301	-0,1488688	0,02138751	0,08601964	-0,1181632	-0,1192529	-0,07124745	0,2514244	-0,1083957	-0,06385284	0,02210107	-0,07614689	0,04015574	-0,04425136	-0,06220433	0,412894	-0,0005782777	0,01022338	0,08071887	-0,202781	0,1820376	0,1455303	0,06021435	-0,2134803	0,1915548	-0,0181396	0,4938558	0,08054109	-0,1072806	-0,2133808	-0,1603524	-0,2933755	-0,4538295	-0,1933343	0,4474888	-0,3229671	-0,2323734	-0,2755197	-0,3114074	-0,2056824	-0,1704728	0,1473861	0,8355945	0,5334092	-0,004253243
0,2027016	0,196134	-0,1120345	-0,1607003	0,3072179	-0,07583635	-0,234166	-0,1188759	0,2224463	-0,04703897	-0,1852982	-0,1147032	-0,07897051	-0,1180844	0,007677908	-0,09013786	-0,04173094	-0,04269114	-0,0579024	-0,1383144	-0,1919905	-0,1048703	-0,1330031	0,1387205	-0,05741737	0,2431817	0,3210786	0,176673	-0,1451567	-0,1971017	-0,2498997	0,276107	0,2397536	-0,2207061	-0,2476646	-0,252903	-0,2847196	-0,2027768	0,1459186	-0,09702469	-0,2205786	-0,1851122	-0,2930609	-0,001978558	-0,1640611	-0,2128858	0,3226571	0,3483405	0,3429841	0,8308439
0,08457255	-0,07106118	-0,2199425	-0,3234191	0,1057554	-0,1540097	-0,2606634	-0,1099487	0,1348785	-0,2952647	-0,2461747	-0,2564455	-0,06233928	-0,2337704	-0,1634099	-0,05339927	-0,171507	-0,1138213	-0,03458237	-0,2593767	-0,2065096	-0,2229306	-0,2085635	0,2382244	-0,1948923	0,3181871	0,3368004	0,1154965	-0,2028696	-0,01892917	-0,2060247	0,5332559	0,3428749	-0,117613	-0,2054656	-0,2150494	-0,2699555	-0,3076853	0,03058418	0,06722043	-0,2555698	0,04873108	-0,3240108	-0,1570418	-0,1564476	-0,1722118	0,1726237	0,560944	0,4629287	0,4213386
0,1953177	0,1049154	-0,1266394	-0,2161893	0,1458944	-0,1240656	-0,1042518	-0,0791251	0,2286524	-0,01290873	-0,2839069	-0,2143419	0,08283854	-0,2436911	-0,1606782	-0,1626538	-0,1533157	-0,1318122	0,02113494	-0,2583294	-0,02504984	-0,1516696	-0,1476739	0,2055334	-0,2395178	0,2119993	0,2324156	0,2609876	-0,2848155	-0,006309114	-0,3088005	0,4502072	0,15993	-0,2049912	-0,1321876	-0,1736846	-0,3613489	-0,3370772	0,08876737	0,02510877	-0,1750262	0,005053401	-0,3668074	-0,1889758	-0,1138282	-0,1422205	0,1680826	0,40989	0,3642811	0,6068887
0,09214197	0,1630008	-0,1702559	-0,1995359	0,1274315	-0,1643355	-0,1788821	-0,2266181	0,1198587	0,1729518	-0,2697724	-0,1533348	-0,132268	-0,1694427	-0,09268338	-0,2216438	-0,146386	-0,08660593	-0,1012699	-0,1567096	-0,13942	-0,2540951	-0,2627163	0,2554767	0,08290898	0,06611095	0,1936858	0,293471	0,009167477	0,1150538	0,1315321	0,2836149	0,2082378	-0,1985885	-0,1699419	-0,07646769	-0,17593	0,01462981	0,2231737	0,07492433	0,07513971	-0,0361614	-0,1490267	-0,02903514	0,03867035	0,05099389	0,09254976	0,141595	0,2804696	0,6254886
0,1528589	-0,03600781	-0,07959527	-0,08711543	0,1601367	-0,003345205	-0,3089515	-0,04386288	0,05891104	-0,0253966	0,08411634	-0,07782684	-0,01010164	-0,008146159	-0,06035646	0,1229775	-0,2797115	0,02664355	-0,1343247	-0,003622109	0,1032774	-0,134822	-0,1401652	0,2516991	0,152184	0,3846627	0,4861599	0,1793849	0,1917182	0,2761109	0,1510718	0,2576115	0,1631633	-0,1821701	-0,1802617	-0,181059	-0,05537312	0,0171103	0,1490496	0,2226505	-0,08359729	-0,06635617	-0,01548836	-0,04328678	-0,004145836	0,07336398	-0,2333159	0,3092367	0,3186531	0,3002573
-0,1073238	-0,02151051	-0,06249035	-0,1033924	0,2894419	0,02377082	-0,1546743	0,05356773	0,2191602	-0,395318	-0,1453248	0,05895185	0,02406437	0,0784894	0,2627943	0,2538089	0,002543693	0,1214127	0,00595555	0,127652	-0,2112438	0,1990809	0,1811193	0,1104038	-0,173382	0,5112365	0,3002186	0,02015521	-0,2178722	-0,3161791	-0,2166029	0,1317771	0,1548931	-0,1476779	-0,2953057	-0,1870054	-0,2440271	-0,1966788	-0,2546329	-0,02303394	-0,306767	-0,155358	-0,3203491	-0,05964015	-0,06589612	-0,1085287	0,3504051	0,6195952	0,3869069	0,2043551
0,0880381	0,03928324	-0,008347924	-0,06316105	-0,09199727	0,02356076	-0,1203584	-0,04249033	0,2208257	0,07619493	0,2163607	-0,1074689	0,0233861	-0,1075726	-0,04060235	0,01451395	-0,1177723	-0,07267836	-0,03763536	-0,1779813	0,009863329	-0,07442999	-0,08718583	0,07865923	0,002117916	-0,005352598	0,1383283	0,1049382	-0,1776964	-0,1362589	-0,234611	0,2096211	0,2046856	-0,2407284	-0,332902	-0,2839596	-0,2728404	-0,2135293	-0,09774395	-0,08446619	-0,3036934	-0,02152601	-0,3027373	0,1316151	-0,1709596	-0,2213317	0,09468082	0,1870361	0,2576883	0,6287139
0,1544321	0,07617733	-0,1606702	-0,1720592	0,1476519	-0,2316023	-0,1524012	-0,2476113	0,06910804	-0,02520744	-0,2596167	-0,1963065	-0,1089173	-0,2000017	-0,1486297	0,006314062	-0,07445863	-0,1883976	-0,01394686	-0,2106679	-0,1086349	-0,2014378	-0,2185323	0,1194652	0,03864463	0,1681235	0,1709381	0,1001955	-0,07814278	-0,1648247	-0,151476	0,03164191	-0,1418989	-0,2082365	-0,1463026	-0,08280433	-0,2053478	-0,1718768	0,1192959	-0,1273468	-0,1236428	0,05606664	-0,1365284	-0,09403284	-0,1676096	-0,2242865	0,08050928	0,3013055	0,3084913	0,3992767
0,2191158	-0,0147599	-0,09454967	-0,1271176	0,2605337	0,0622317	-0,2129583	0,00827923	0,2101434	0,004508529	-0,06428647	0,05843002	0,1716555	0,008995863	0,2143795	-0,01736435	-0,08580396	0,0351991	0,07266346	-0,06745468	0,2358177	0,04543094	0,01200067	0,1000588	0,08606613	0,01201522	0,06456335	0,2134142	-0,159016	0,08870696	-0,008698889	0,1707167	0,09140857	-0,2559873	-0,2852011	-0,2434925	-0,3377949	-0,1961026	-0,19139	0,1620853	-0,3185501	-0,2309329	-0,3482226	-0,1901225	-0,182831	-0,190038	0,5149781	0,6553959	0,7220668	0,5187552
0,2482061	-0,04797851	0,7471515	0,7512004	0,3687999	0,7286203	-0,1111429	0,7020553	0,2081525	0,2981504	0,1894851	0,7553163	0,09007873	0,7755513	0,7173064	0,4312281	-0,07789397	0,6935773	0,05028393	0,6929643	0,3151314	0,7170087	0,7048987	-0,1643907	0,05317196	-0,04583515	-0,002815327	-0,2775856	0,03247824	0,0170755	0,08943879	-0,01526944	-0,01818422	-0,06234907	-0,02903776	-0,1661291	-0,05897624	0,08700434	-0,2593792	-0,09310875	-0,1402109	-0,3015429	-0,07373614	-0,2601705	-0,08023794	-0,06907281	0,07166716	0,1115541	0,2355624	0,04308923
0,153611	0,03997398	-0,1634054	-0,2017733	0,1641297	-0,1065668	-0,008187037	-0,07644358	0,1993567	0,1930353	-0,1712947	-0,07753164	0,2657013	-0,1393847	0,03324177	-0,1651699	-0,1716611	-0,1429631	0,1705161	-0,1968357	0,1956109	-0,0287714	-0,04281794	-0,08036108	0,05143999	-0,1962012	-0,1904463	0,08081563	-0,1931187	0,04193603	0,1695395	-0,04786147	0,06451853	-0,3376361	-0,1402396	-0,2506067	-0,3063473	-0,1909885	-0,2542491	0,3577887	-0,1584622	-0,2015818	-0,3231026	-0,1324968	-0,117659	-0,1409667	0,2905096	0,2900339	0,5093627	0,2611024
-0,08343367	-0,1098436	-0,1453975	-0,2080795	0,1054568	0,04624663	-0,2961036	0,2620917	0,1069334	-0,3182675	-0,1041288	-0,101592	0,04809156	-0,1603129	-0,01291978	-0,05983419	-0,0547902	-0,1051639	-0,06589229	-0,1858469	0,04805361	0,03500677	0,004011583	-0,0259809	-0,05810969	0,203666	0,1156801	-0,02238126	-0,2219724	-0,1293713	-0,19452	0,1765386	0,1229823	-0,114087	0,2779793	-0,2914325	-0,2551216	-0,3212928	-0,1504348	0,05459732	-0,215347	-0,1714139	-0,2855003	-0,2492501	-0,1565517	-0,249915	0,2475555	0,5084136	0,6170669	0,2493245
0,1994696	0,1323601	-0,08853664	-0,1498816	0,2085268	-0,01676034	-0,2073631	-0,07841402	0,2883224	0,06552885	-0,1264281	-0,1226792	0,08309614	-0,1415626	-0,0008656797	-0,07207968	-0,1195978	-0,01929523	-0,04185678	-0,1311993	0,08807603	-0,09954985	-0,1123591	0,2265699	0,01073718	0,3547943	0,4013624	0,2247608	-0,128758	0,05418609	-0,1763492	0,4530543	0,2157059	-0,2333247	-0,28707	-0,2246652	-0,2973441	-0,2822057	0,1652107	0,1742557	-0,2462248	-0,189196	-0,3120959	-0,07628424	-0,1304299	-0,1193402	0,1187174	0,5339295	0,4032479	0,7200959
0,0547136	-0,0298228	-0,1468109	-0,1531076	0,07339129	-0,1012429	-0,1894965	-0,1726172	0,01421635	-0,04629984	-0,1126436	-0,1919625	0,10537	-0,2054508	-0,1974826	-0,01806432	-0,1491794	-0,09906872	-0,172344	-0,129229	0,3506746	-0,1817509	-0,1927944	0,1088903	-0,06720251	0,2685391	0,2537004	0,2138645	-0,191339	0,1606464	-0,1329709	0,2479263	-0,1184577	-0,1981095	-0,3617222	-0,1628155	-0,3713763	-0,4104305	0,1648325	0,5256711	-0,3424182	-0,1192964	-0,2697112	-0,1171005	-0,2973042	-0,231474	-0,08319157	0,6770325	0,358063	0,2117799
0,222276	0,1139579	-0,1222009	-0,1641538	0,2154116	-0,01992626	-0,1963214	-0,06808251	0,3482445	0,04182124	-0,1086197	-0,03628338	0,04113685	-0,06321209	0,1788761	-0,06928238	-0,08756414	-0,01762026	0,09052794	-0,1249177	-0,07482227	-0,03781444	-0,06816646	0,2389064	0,1449935	0,2490035	0,3388975	0,2478324	-0,07992771	-0,038868	-0,1143088	0,2896519	0,2490382	-0,23156	-0,2133298	-0,2161603	-0,2294295	-0,1021921	0,06936742	-0,04284694	-0,1915849	-0,1421333	-0,2861872	-0,03473622	-0,0221496	-0,08816921	0,3386604	0,4391991	0,4829642	0,8485342
0,07182533	-0,01401307	0,1056643	0,1131569	0,1116514	0,03561239	0,005465575	0,08428285	-0,01575383	-0,01718513	0,05619872	0,05258359	0,04395749	0,07527698	0,02578858	0,08198732	-0,04508261	0,08847555	-0,08006477	0,09363114	-0,09853619	0,174869	0,1962668	-0,3062554	-0,4849396	-0,1442362	-0,2760151	-0,1392979	-0,3486873	-0,2016035	-0,3924327	-0,3192679	-0,1900829	-0,282968	-0,4394584	-0,03273628	-0,3744733	-0,4279039	-0,4092665	-0,1616192	-0,3405245	0,01431022	-0,4034295	-0,3096137	-0,3764857	-0,378644	0,4463515	0,2445025	-0,02674308	-0,1291133
0,2291027	0,2133668	-0,1126753	-0,133817	0,2270353	-0,1461649	-0,2258058	-0,1780358	0,09922164	0,1131242	-0,1767333	-0,1977229	-0,1230485	-0,1812465	-0,142038	-0,1546511	-0,08119301	-0,1145599	-0,1747661	-0,19114	-0,1047945	-0,2006306	-0,2134426	0,05215374	-0,06031522	0,1666116	0,2949277	0,1648598	-0,1162595	-0,04227556	-0,2618814	0,1705822	0,1846385	-0,2511271	-0,2996947	-0,1859916	-0,2713748	-0,2233382	0,2415121	-0,06303914	-0,1799589	-0,1432565	-0,2454392	0,008070581	-0,2260176	-0,2048983	0,1635984	0,1874169	0,1182714	0,7956943
0,216362	0,1791322	-0,07985067	-0,1331741	0,1285167	-0,1069695	-0,2322278	-0,1671803	0,1321934	0,1235048	-0,1602641	-0,1957751	-0,1145473	-0,1724435	-0,1620741	-0,08900352	-0,1292203	-0,06894717	-0,1421549	-0,1838958	-0,08009285	-0,2295912	-0,2241183	0,2138636	-0,02247157	0,2684511	0,4125109	0,2001026	-0,07424907	0,05569898	-0,2151939	0,4083009	0,2405538	-0,2083782	-0,286	-0,1523098	-0,2298526	-0,2072699	0,3152016	0,009467538	-0,1435967	-0,02170685	-0,2213312	-0,007281793	-0,1537976	-0,1198805	-0,01456597	0,2385966	0,134082	0,768906
-0,06731871	-0,06699143	0,1120786	0,104235	0,1231932	0,1120642	0,246772	-0,02811326	0,1467385	0,03982741	0,05151929	0,08783737	0,03198321	0,008016632	-0,05754208	0,2804043	-0,03103357	0,1698541	0,0416844	0,1471037	-0,07900536	0,03470436	0,05630984	0,01453616	0,1115565	0,08966625	0,1267093	0,03210079	0,01439788	0,05000426	-0,1214777	-0,05326528	-0,08943969	0,08097208	-0,01368792	0,3004656	0,1340045	0,133803	0,356398	0,06510087	0,07206333	0,1723652	0,1222767	0,03350536	0,01283302	0,03879547	-0,1812307	-0,1856011	-0,2807392	-0,1536348
-0,07345714	-0,04169584	0,02623254	0,05568492	-0,0533837	0,07837959	0,05147517	-0,06144821	-0,0922914	-0,009479585	0,3371505	-0,006235126	-0,0512228	-0,05569161	-0,157652	0,008742897	0,1331431	-0,02309147	-0,2701079	0,05878254	-0,1547865	-0,05391072	-0,07107134	-0,002808024	0,1718037	-0,09287202	0,01120201	0,08967769	0,2643377	-0,07040058	0,1423995	0,05436223	-0,1752932	0,2982025	0,2302579	0,2476201	0,2878494	0,1350105	0,1624729	0,06921791	0,2750718	0,1350714	0,3023514	0,1973533	0,1974918	0,2379487	-0,1467502	-0,4081797	-0,3544262	-0,08572031
0,09343881	0,04431295	-0,07990956	-0,0525627	0,008985162	-0,09749704	-0,007535594	-0,1373412	0,02378374	0,0001883248	-0,0221882	-0,08614346	-0,02680759	-0,1203415	-0,1561545	0,1294775	-0,1591001	-0,04287758	-0,1127573	-0,03483891	-0,1253856	-0,138126	-0,1220268	-0,07723603	0,6393185	-0,04856899	-0,01406923	-0,03292594	0,0628401	0,07878753	-0,03427171	-0,1355846	-0,168773	-0,1071983	-0,09894934	0,03547906	0,08355366	0,01508791	-0,0004358182	-0,05603623	0,07630476	0,06971833	0,03805354	-0,01830463	-0,005677161	0,1017681	-0,3070894	-0,2239944	-0,1530741	0,2538609
-0,02500984	-0,008885139	-0,08415917	-0,06310405	-0,1131193	-0,1666577	0,03032173	-0,1351828	-0,1568373	0,04013251	-0,09508749	-0,1145143	-0,1052989	-0,1014619	-0,154241	-0,02954931	-0,06567828	-0,123997	-0,1503417	-0,08318715	-0,1223266	-0,1842736	-0,0991613	-0,2544635	0,2499275	-0,1067875	-0,1398761	-0,2412724	-0,07558912	0,04384281	-0,01305694	-0,1524309	-0,07490535	-0,03189135	-0,04819336	0,07609266	0,002658892	-0,03426795	-0,02779602	-0,06664205	0,1648483	0,5060935	0,03920011	-0,1162973	-0,1100014	0,06310941	-0,237144	-0,2239437	-0,057699	-0,04507923
0,07133497	0,0948356	0,01970847	0,05508189	0,1012606	0,02875758	0,2753042	-0,1601853	0,01122006	0,07426036	0,1784821	0,111535	0,1028704	0,01240873	-0,04419655	0,2654814	0,06721058	0,1336298	0,01568214	0,1630278	-0,06421728	-0,007529701	0,009657433	0,05595082	0,1148225	0,06006217	0,1054045	0,1349602	0,07305218	0,1519381	-0,01982988	-0,1536363	-0,302549	0,1114983	-0,02995333	0,3672576	0,2367662	0,2273335	0,289185	0,07204673	0,08288408	0,1767844	0,1658958	0,07635894	0,09602656	0,1249232	-0,08369713	-0,221002	-0,4086642	-0,2465624
0,02015865	0,01340906	0,1121813	0,1393487	0,08172428	0,03591198	0,1853759	-0,05302829	0,2266331	0,1894442	-0,04942549	-0,005929321	0,0436184	-0,011995	0,007136383	-0,1004944	-0,08401622	-0,04192495	-0,1570474	0,0581235	-0,03393285	-0,05651832	-0,01782429	0,0590878	0,03784768	-0,02802648	0,07207357	0,06111465	0,08657567	0,1085851	0,2071369	0,001263877	-0,07638734	0,2094043	0,1440738	0,1234878	0,1899958	0,1219044	0,1719645	0,1012727	0,2758454	0,3107268	0,1825126	-0,00418382	0,1806376	0,2922654	-0,6047444	-0,2777852	-0,01363073	-0,1285835
-0,04001124	-0,07406726	-0,07272701	-0,04703814	0,1345119	-0,02991917	-0,03285468	-0,08631316	0,06679057	-0,03357452	0,1631667	-0,1274181	-0,1129175	-0,1257158	-0,1794769	0,1541558	-0,1237774	-0,09431999	-0,1867861	-0,07364482	-0,11956	-0,1715059	-0,1518512	0,02815186	0,4524876	-0,1432408	-0,05970056	0,1631489	0,04135824	0,0007186328	-0,06089253	-0,1358337	-0,0006387933	-0,0381246	-0,05868023	-0,02529039	0,01225969	0,007894615	0,1149973	0,009927122	0,09160094	0,3091418	0,04961036	0,1499334	-0,001709725	0,04299643	-0,3604414	-0,2851099	-0,1323189	0,1148705
0,008451022	-0,04290885	-0,005955903	0,006717042	-0,07777826	-0,1310446	0,002938263	-0,1559823	-0,07371856	0,07250135	0,07600164	-0,1467061	-0,1180518	-0,1541712	-0,1549125	-0,00383825	-0,2053036	-0,1637867	-0,2185176	-0,1521961	-0,128777	-0,1758273	-0,1403319	-0,05400546	0,2767471	-0,2117666	-0,1472657	0,04658243	0,01368302	0,1669797	-0,007623842	-0,08469334	-0,03053494	0,07053052	-0,05396583	0,1725855	0,1678195	-0,003722649	-0,08850867	-0,0472008	0,1600595	0,4374363	0,0309508	-0,00403251	0,06857125	0,168338	-0,2653619	-0,2058287	-0,1009695	-0,2056817
0,1418721	0,007192626	-0,003516376	0,02820831	0,1399551	0,03720165	0,3078635	-0,1177907	0,2947949	0,3902383	0,0005938088	-0,04130615	0,2254842	-0,0698712	-0,03481716	-0,03703392	-0,163488	-0,09721018	0,1112802	-0,08670081	0,1615312	-0,006302458	0,003311456	-0,0610178	0,337124	-0,2544021	-0,1691029	0,02873259	-0,02627045	0,05853116	0,1093239	-0,092158	-0,1914945	-0,1275479	-0,07901629	-0,1226787	-0,0320378	-0,06954265	0,02422043	0,2320352	0,04010594	-0,04841382	-0,02247448	0,006529626	0,03238656	0,1028715	-0,242817	-0,2713349	-0,09799325	0,04036536
0,02826871	-0,06966855	-0,08552919	-0,05937031	0,405156	0,02861437	0,1181719	-0,07683374	0,3657044	0,1128628	0,03032178	-0,1059927	0,06179328	-0,1345719	-0,09047161	-0,06261398	-0,007948035	-0,06385062	0,05783949	-0,03808213	-0,08203325	-0,06975975	-0,06409036	0,101522	0,1909703	-0,05424656	-0,01225069	0,1682956	-0,02060059	-0,007699702	0,007210372	-0,2008921	-0,01212354	0,04639899	0,06646734	-0,02579265	-0,0642122	-0,002196641	0,101403	-0,1413633	-0,01846367	0,1123379	-0,04823902	0,02595176	-0,00147124	-0,049336	-0,05980857	-0,2172491	-0,2052193	0,3055438
0,2105338	0,07876708	-0,03903201	0,01660807	0,1356391	-0,07271707	0,2661154	-0,1717997	0,07240929	0,1409012	-0,1243579	-0,0610549	0,02967519	-0,09634922	-0,0810027	-0,136346	-0,1490416	0,05312607	0,3030339	-0,02466026	0,01449133	-0,08797441	-0,03424178	-0,2829859	0,04076673	-0,1938964	-0,1814638	-0,1897347	-0,03457291	0,3405243	-0,08447742	-0,2527268	-0,2087746	-0,03408956	-0,1646497	-0,0281138	0,001505128	-0,01198701	-0,03739424	0,01144235	0,04416109	-0,04735865	0,001444597	-0,05231868	-0,1517919	-0,01398996	-0,3894106	-0,3538607	-0,2640001	-0,1119828
0,2927556	0,3548582	-0,03972265	-0,01028961	0,2018578	0,06224827	-0,03027809	-0,06113044	0,1472495	-0,08612634	0,0504765	-0,05716649	-0,06467736	-0,02011308	-0,0008219922	-0,03011051	-0,1139673	0,005366096	-0,222337	0,03752365	-0,04788454	-0,1045443	-0,07341212	-0,01777915	0,1662525	-0,1627695	-0,04582254	-0,01107515	0,06345731	0,02265665	-0,07283942	-0,2097625	0,02310343	-0,09187388	-0,05966241	-0,06425969	0,1106645	-0,04788175	-0,02709053	-0,02742992	0,1166049	0,1335493	0,00319791	-0,08336339	-0,0937366	0,03175017	-0,2682775	-0,1841619	0,1005211	-0,1879517
0,03106241	0,07276966	-0,1471395	-0,0851368	0,2047261	-0,08845086	0,01817175	-0,1872065	0,151294	-0,09022009	-0,1592797	-0,1967603	-0,0753288	-0,2229792	-0,1607384	-0,05693069	-0,2203659	-0,1688231	-0,04664342	-0,2016304	0,4095627	-0,1616253	-0,153049	-0,0153424	0,3917216	0,05674795	-0,07600933	0,08259282	-0,02125067	0,2492929	-0,1387438	-0,07377952	-0,01780492	-0,1581672	-0,1476734	-0,04320745	-0,02707555	0,2183688	0,196046	0,01807117	0,05907183	0,01282196	-0,03215715	-0,07442656	-0,1581435	-0,09647689	-0,0673738	-0,1448655	0,1282023	-0,0486942
0,4272888	0,4596404	-0,08510846	-0,0400146	0,2396196	0,02454218	-0,05863278	-0,1033682	0,103066	-0,1610185	0,1502778	-0,1045387	-0,1147789	-0,07775224	-0,07605394	-0,08750386	-0,1140416	-0,05354602	-0,2553947	-0,01434654	-0,1150375	-0,1555999	-0,136195	0,0192768	0,127086	-0,2159452	-0,08898043	0,03013144	0,04541798	-0,008471907	-0,08349398	-0,1632274	-0,1179818	-0,06508683	-0,0236887	-0,0642172	0,164469	-0,06019303	-0,06098344	-0,08323687	0,09166452	0,1953932	-0,008602128	0,001648652	-0,06766417	0,03657181	-0,2944912	-0,2611237	0,0365858	-0,1917329
-0,056986	-0,0219021	-0,0319185	-0,005047038	-0,09671836	-0,1730007	-0,08170572	-0,2666708	-0,1824033	0,2601237	-0,0810471	-0,1260262	-0,1861023	-0,1017143	-0,1918593	-0,2053001	0,40327	-0,1076352	-0,2688162	-0,06171434	-0,07289871	-0,2392489	-0,2307681	0,024819	0,02345682	0,07077205	0,266148	0,06262539	0,05575844	0,1456851	0,1540867	0,002914184	-0,108589	0,4442092	0,1204195	0,1278294	0,1794084	0,2363715	0,3294007	-0,0518773	0,2597505	0,08254518	0,2351428	0,4233027	0,1767072	0,2409183	-0,2373626	-0,1662523	-0,25091	0,4374997
-0,03449974	-0,06556639	-0,05830531	-0,01126598	-0,008090371	0,0151366	-0,08395663	-0,1121878	0,07710027	-0,1039143	0,09220803	-0,06241484	-0,1410568	-0,05842632	-0,0007570517	0,008377844	-0,09106264	-0,04463593	-0,2506322	-0,03177673	-0,1480244	-0,1455044	-0,1218591	-0,04355371	0,3029378	-0,109225	-0,06623162	0,01087473	-0,05538982	-0,04293987	-0,09855988	-0,1388883	0,05827731	0,02148669	-0,108785	-0,07924224	0,0164325	-0,06831896	0,1280266	0,04591854	0,06211373	0,2936026	-0,06798231	0,05015839	-0,01734749	0,05755397	-0,1600658	-0,09014872	0,1558806	-0,1492471
0,003449323	0,004936675	-0,04837522	-0,0304417	0,01802846	-0,1442	0,02882647	-0,1289814	-0,151637	0,04389512	-0,09748749	-0,1510971	-0,001334742	-0,1564602	-0,1783558	-0,2088937	-0,07266516	-0,2027118	-0,1288729	-0,1267372	0,1028224	-0,09379708	-0,1073967	-0,3044556	-0,128553	-0,1319667	-0,1801926	-0,1497332	-0,1923211	-0,06996039	-0,01339558	-0,09994364	0,04896449	0,06130936	-0,01123395	0,01789751	-0,04419044	-0,06622402	0,2103372	0,6360178	-0,05783815	-0,1011007	-0,04146913	0,250585	-0,1579745	-0,1645319	-0,1562263	-0,1410862	-0,1857048	-0,2059947
0,3316906	0,4529327	-0,01476464	0,02947235	0,3349813	0,1406808	0,132113	-0,07712471	0,1647037	-0,04287895	0,1318382	0,007267166	-0,07694229	-0,01111788	-0,004171389	-0,01479245	-0,1370392	0,09267372	-0,2297585	0,1776045	-0,007568964	-0,1325804	-0,1024527	0,1235768	0,1157805	-0,1263677	0,0003967486	0,1401487	0,1580921	0,06331664	0,02778788	-0,069999	-0,03948206	0,06022259	-0,02151599	0,2501554	0,1930646	0,1033678	0,218987	0,06136178	0,2169551	0,2047654	0,1917345	-0,03899243	0,05124269	0,1312463	-0,4070012	-0,1749529	-0,04454589	-0,1428143
-0,07011494	-0,05479816	-0,108552	-0,07323329	0,2655816	0,07183076	0,04493538	-0,09794237	0,1737009	-0,1006264	0,01785492	-0,03253958	-0,1038563	-0,08886699	-0,07753164	0,2212356	-0,07926513	0,0153484	-0,1121215	0,03138229	0,02452189	-0,1099391	-0,1089319	0,1527128	0,5201198	0,02974777	0,003825323	0,2322243	0,1348375	0,07694825	-0,04927127	-0,07341961	0,0822323	0,04392986	0,0385499	0,2351748	0,1032046	0,1933127	0,357754	0,03267319	0,1699346	0,2122614	0,1297649	0,08601318	0,02793873	0,08934723	-0,1927256	-0,3514619	-0,2252651	-0,1177673
0,3259638	0,4081159	0,3876345	0,441934	0,2160782	0,3813131	0,09440374	0,2163235	0,02493985	0,1176651	0,2377874	0,347376	-0,06298245	0,3453939	0,2715982	0,1207663	-0,03305687	0,3364004	-0,2260239	0,4421015	0,04407522	0,2383382	0,2642864	-0,08235246	0,03780814	-0,2326512	-0,09861984	-0,07761557	0,1029409	0,02127088	0,01826575	-0,1515811	-0,1440439	0,08016183	0,03466911	0,2118302	0,1905993	0,09456022	0,03951224	-0,05832274	0,2110713	0,1715345	0,1879458	-0,1189987	0,01266037	0,1058685	-0,2912658	-0,2808442	-0,1121261	-0,2611524
-0,02468965	-0,08065974	-0,157878	-0,1458982	-0,08313284	-0,2086485	-0,1328699	-0,2166341	-0,1166428	-0,1725977	-0,0746877	-0,1404423	-0,1332038	-0,2075463	-0,06777498	0,02443216	-0,007982015	-0,1744342	-0,2344526	-0,2141184	-0,2523403	-0,1552857	-0,1660817	-0,01224356	0,4192428	-0,1207772	-0,1077712	0,1824628	-0,1256123	-0,04337602	-0,1415448	-0,1993329	-0,01901195	0,03207684	-0,1258636	-0,1069404	-0,05085271	-0,03936243	-0,02520351	-0,1424655	0,004905918	0,1339741	-0,1565418	0,0199832	-0,0132413	0,02029422	0,387487	0,04426235	0,3171216	0,07546423
0,3441073	0,349579	-0,04000616	-0,01816931	0,1429501	-0,06270138	0,1191382	-0,109071	0,1014084	0,06073843	-0,009581024	-0,1093758	-0,05005334	-0,1116752	-0,0613009	-0,1129162	-0,1847833	-0,1011288	-0,1485985	-0,05629228	-0,07310059	-0,1631995	-0,1201835	-0,0419813	0,1923341	-0,1809146	-0,08239038	-0,01666036	0,07346831	0,1589001	0,02705695	-0,132232	0,002824004	0,06339236	-0,005035209	0,1950446	0,1909961	0,07396436	0,09307876	0,03951243	0,2376506	0,3118433	0,1166704	-0,02314343	0,01696663	0,1478776	-0,3874421	-0,30924	-0,0758999	-0,2452202
0,05642646	0,08224903	-0,0166013	0,01704855	-0,01024367	-0,004090517	-0,009929012	-0,1190222	-0,03763825	-0,08833113	0,3796508	-0,08768044	-0,1463464	-0,06980609	-0,1569404	0,06672869	-0,167738	-0,08823545	-0,2078355	-0,05105346	-0,0804859	-0,1532311	-0,1520023	0,0350967	0,1059813	-0,235594	-0,1240038	0,1259631	-0,008431449	-0,04062184	-0,063075	-0,1145978	-0,04778972	-0,02076706	-0,1453621	0,05022143	0,03020829	0,05440956	-0,03643578	-0,02752665	0,0210566	0,3887868	0,01537831	0,2059399	-0,007161262	-0,003508028	-0,248668	-0,2508822	-0,09481051	-0,09941094
-0,2451543	-0,3596036	-0,1713361	-0,1865089	-0,1505248	-0,2180469	-0,2777008	-0,2557952	-0,3328193	-0,4446447	0,07248913	-0,178255	-0,3843	-0,1278046	-0,2248466	0,1374262	-0,2658672	-0,1484416	-0,203668	-0,2065601	-0,3851689	-0,1960213	-0,2367749	0,426715	-0,1303198	-0,1243738	-0,03707772	0,5285364	-0,1562337	-0,1126742	-0,2470829	0,1382379	0,1384087	-0,1579295	-0,1788737	0,07347842	-0,1113545	-0,04421575	0,08948705	0,1299648	-0,08870623	0,381669	-0,2494257	0,177452	0,06744105	-0,08204758	0,1312833	-0,05200428	-0,2237966	-0,1221911
-0,4151699	-0,1913974	-0,1745229	-0,1644857	-0,2966692	-0,2837411	-0,1682169	-0,2120572	-0,3114381	-0,2289896	-0,2859702	-0,2045057	-0,2358703	-0,1229631	-0,1890995	-0,216037	-0,006204733	-0,2292356	-0,1874625	-0,1928187	-0,2337485	-0,2518202	-0,172335	0,01075477	-0,289628	-0,05462744	-0,1557577	0,06883252	-0,1913794	-0,0763257	-0,04767848	-0,0512093	0,0868312	-0,07489368	0,1480117	-0,07326967	-0,165156	-0,08307035	-0,06450616	-0,1717958	0,284226	0,7602574	-0,1032222	-0,2060027	0,03161149	0,08860759	-0,1623348	-0,1793628	0,02454757	-0,1001701
-0,2759544	-0,2873545	-0,1245861	-0,1228864	-0,1474622	-0,01517313	-0,2474644	-0,06720398	-0,1428018	-0,3975463	-0,06896964	-0,009459487	-0,2681692	0,000205746	-0,05467808	-0,009128491	-0,1239254	0,09229095	-0,1095349	0,02360943	-0,3580149	-0,1417913	-0,1453722	0,5095226	-0,09081447	0,1659084	0,1685313	0,4564725	-0,06578418	0,01981891	-0,04063659	0,3486593	0,04083817	0,05121271	0,1110919	0,02935406	-0,1368435	-0,04115491	0,3701818	0,274169	0,07108272	0,4313188	-0,1665563	-0,1355776	0,1461347	0,02339233	-0,08445887	0,2067301	0,03645159	-0,1438676
-0,297118	-0,2183205	-0,0489067	-0,04467317	-0,05963492	0,02957145	-0,2841028	-0,01174744	-0,1462956	-0,3764303	-0,07980153	0,01968102	-0,27327	0,03411701	-0,03980786	-0,004074467	-0,09964273	0,1187856	-0,200967	0,07671059	-0,3101577	-0,07575585	-0,08805406	0,4744926	-0,165997	0,224644	0,1549011	0,4689806	-0,09661006	-0,05055068	-0,1325718	0,325854	0,01126148	0,02690397	0,1441952	0,02156863	-0,1541937	-0,06303188	0,3798767	0,2545737	0,1143223	0,378106	-0,1910655	-0,111257	0,1518159	0,04226931	-0,1249937	0,1502535	0,0003087007	-0,1126086
-0,1683361	-0,4334353	-0,1027987	-0,1253292	-0,08594844	-0,2123877	-0,2355316	-0,2345502	-0,2928655	-0,3897147	0,05196005	-0,1223703	-0,3450001	-0,02451353	-0,1567205	0,4014266	-0,1802318	-0,06923234	-0,15068	-0,1341714	-0,4085028	-0,1136908	-0,1126818	0,3348894	-0,1424169	-0,06904456	-0,05579348	0,3324842	-0,1918354	-0,1358688	-0,2604282	-0,1109624	0,05830105	-0,1672487	-0,3979416	0,00324376	-0,1694464	-0,07924681	-0,177564	-0,1121171	-0,2019602	0,4534431	-0,300999	0,09237909	-0,1030271	-0,1726934	0,2077378	0,05160266	-0,1398235	-0,3278256
-0,3307813	-0,1088648	-0,1578728	-0,1816193	0,1277875	-0,1261109	-0,3238805	-0,1361788	-0,2841145	-0,5181383	-0,3728325	-0,1114943	-0,3555931	-0,08419006	-0,1710336	-0,02208772	-0,1084439	0,03246948	-0,2922136	0,02244231	-0,3791196	-0,1471176	-0,1627658	0,4352625	-0,2896619	0,3570845	0,2128298	0,3796473	-0,07486176	-0,08857227	-0,1237657	0,4850774	0,1071221	-0,03941857	0,07455435	0,1174186	-0,0978644	-0,1174301	0,3546819	0,2905358	0,110005	0,2148562	-0,1349483	-0,1171916	0,1330848	0,08894856	-0,04882606	0,191407	-0,1117089	-0,1354586
-0,3478633	-0,01623948	-0,1229295	-0,1209278	-0,02201564	-0,1423418	-0,1059766	-0,1756663	-0,1620089	-0,3169665	-0,2286976	-0,1038032	-0,2021376	-0,09452051	-0,1243079	-0,1064001	-0,02220715	-0,09014969	-0,1878817	-0,05917463	-0,2310581	-0,1699477	-0,1674118	0,3649578	-0,1723432	0,09986392	-0,02653947	0,4710731	-0,02485154	-0,1224411	-0,09030985	0,1689385	0,06588599	0,01833041	0,2683976	0,09274108	-0,02132421	0,09963923	0,2683131	-0,006077894	0,403793	0,4679758	0,00415131	-0,02836832	0,2774183	0,2520508	-0,1448933	-0,1757286	0,0117271	-0,1164284
-0,4516714	0,07555218	-0,04516086	-0,04223423	0,1061713	-0,02204444	-0,1925467	-0,0304463	-0,2698457	-0,4353651	-0,2866138	0,007948013	-0,2975122	0,05014364	-0,04950592	0,1121659	-0,0734027	0,1404799	-0,368229	0,2234239	-0,2638965	-0,01170476	0,001127693	0,2473058	-0,2915594	0,4402512	0,1934405	0,2115307	0,01275081	-0,1047086	-0,07890999	0,269867	0,1062527	-0,04190375	0,03761116	0,207195	-0,0026497	-0,01441376	0,2720564	0,2383529	0,2528946	0,2495111	0,01073451	-0,109784	0,14915	0,2311477	-0,2618882	0,05192209	-0,1866926	-0,2888826
-0,01349555	0,05256046	-0,09069223	-0,1096321	0,2072195	0,05559786	-0,1584502	0,007386137	0,008228256	-0,4900989	-0,007739323	0,04565639	-0,005428863	0,05664874	-0,01794384	0,08332021	-0,2107245	0,2204746	0,08233394	0,226012	-0,2721663	0,001163632	-0,01636201	0,4245284	-0,2450872	0,6130555	0,581356	0,2099056	0,2249269	0,05004345	0,1025393	0,5910489	-0,09365574	-0,005007787	0,1460981	0,2131627	0,0864019	-0,0606097	0,2579503	0,2742617	0,01674658	0,02254218	0,1149226	-0,3737227	0,2907225	0,1194289	-0,01071048	0,5892339	0,1045837	-0,07599118
-0,4781271	0,09072365	-0,1157455	-0,1123533	-0,02561165	-0,04251759	-0,1447426	-0,08836121	-0,2495752	-0,4978436	-0,1608073	-0,04623147	-0,2769637	-0,02329842	-0,12301	0,08361466	-0,08511001	0,09445869	-0,3525612	0,1700568	-0,2689025	-0,09735295	-0,0857433	0,3429255	-0,3112845	0,4228865	0,1818566	0,3143961	0,004067493	-0,1199433	-0,1274899	0,3469918	0,03857956	-0,02967279	0,0150525	0,2354895	-0,03915031	-0,0233009	0,3094958	0,2035437	0,2498782	0,3707894	0,01730437	-0,1084764	0,1593415	0,2310165	-0,2813675	0,08770946	-0,1118463	-0,2678837
-0,08529562	-0,4012834	-0,1080179	-0,137201	-0,1465537	-0,1698131	-0,1873028	-0,09542275	-0,3389624	-0,2495703	0,1486579	-0,09303764	-0,2109965	-0,002818681	-0,1829566	0,4382747	-0,1752171	-0,0718122	-0,05751995	-0,1522944	-0,1855273	-0,0792233	-0,08133153	0,3748271	0,06169675	-0,03881906	0,1924369	0,3837067	0,02962362	0,2573285	0,0006096154	-0,07735491	0,1350559	-0,03693892	-0,0996595	0,06475361	0,06939494	0,1860486	-0,1902385	-0,1105793	-0,08594723	0,2873569	-0,04601146	0,1616805	0,1379704	0,08833553	0,009052272	-0,07586323	-0,2578564	-0,2278805
-0,3970891	-0,1105393	-0,06620368	-0,08833464	0,02684162	0,0146808	-0,2577861	0,01527186	-0,2009371	-0,4619367	-0,1544926	-0,01087608	-0,2489216	0,04707326	-0,07733662	0,2069578	-0,1057636	0,1874355	-0,3135714	0,182892	-0,3282022	-0,006769905	0,02000307	0,2524351	-0,3505314	0,4633352	0,2564287	0,1513818	-0,2146242	-0,1474377	-0,182822	0,306973	0,1131631	-0,1156082	-0,2107543	-0,06631798	-0,2861286	-0,2737236	0,1771282	0,3693634	-0,1206814	0,2395059	-0,2896423	-0,1297392	-0,1132772	-0,0605781	-0,2108259	0,3047224	-0,1007183	-0,2441755
-0,3299001	-0,1883931	-0,1849822	-0,2012817	-0,07871118	-0,0942363	-0,2739219	-0,0813024	-0,22463	-0,4419009	-0,2804811	-0,06334066	-0,2976532	-0,05197994	-0,09608399	0,007116971	-0,08326639	0,03669708	-0,1975321	-0,007156045	-0,3279924	-0,1480411	-0,1457633	0,5408534	-0,1660523	0,2834587	0,1706998	0,4942681	-0,07108877	0,06422709	-0,08928698	0,4041528	0,06049459	0,03058218	0,1390506	0,1550095	-0,0966922	0,003399735	0,2966205	0,1628315	0,1879012	0,4487624	-0,1437192	-0,1582234	0,2159668	0,1820642	-0,002440521	0,190342	0,03785953	-0,1287366
-0,3379568	-0,3546976	-0,1157966	-0,1360518	-0,1199105	-0,0978044	-0,2806612	-0,1254414	-0,248026	-0,4568745	0,130766	-0,06562281	-0,2941692	0,02046964	-0,1216353	0,4283215	-0,2597618	0,03993002	-0,2374549	-0,02469369	-0,3790396	-0,08207011	-0,07418628	0,5002252	-0,1597738	0,1696958	0,1594647	0,5459427	-0,2226741	-0,09750669	-0,2638401	0,05041099	0,1446118	-0,2332149	-0,3080792	-0,10275	-0,3028304	-0,1036602	0,02414755	0,1358539	-0,1391847	0,5470487	-0,3741381	0,05453446	-0,0263718	-0,06493973	-0,08143032	0,1011516	-0,08693585	-0,2267993
-0,4953803	-0,4590201	-0,06411055	-0,08763285	-0,1727977	-0,1318734	-0,3782471	-0,1312168	-0,433715	-0,5126182	-0,05649414	-0,05356743	-0,3740547	0,03588342	-0,147096	0,1122772	0,225729	-0,01168329	-0,2489813	-0,05637458	-0,3295601	-0,0941614	-0,09852374	0,4554425	-0,253506	0,05269582	0,06977469	0,44393	-0,1641732	-0,08273277	-0,03495291	0,1645869	0,04638092	0,2240765	0,1894323	-0,07390681	-0,04670854	0,1183088	-0,08227183	-0,1132304	0,11591	0,4309889	-0,1314521	0,1791563	0,26408	0,1311603	0,07580632	-0,01456324	-0,1224594	-0,2106303
-0,3647606	-0,288518	-0,1496428	-0,1752765	-0,05750646	-0,1376887	-0,2657816	-0,1123067	-0,3289742	-0,4359326	-0,1578775	-0,07421939	-0,3292435	-0,01477221	-0,1551356	0,2693897	-0,151806	0,02425475	-0,2454294	-0,01934203	-0,352461	-0,1148478	-0,1035947	0,5909654	-0,1628744	0,2329118	0,1789153	0,5761746	-0,09493252	0,07169624	-0,1119614	0,2445931	0,1073355	-0,1014242	-0,01464221	0,07453082	-0,1453911	0,05344365	0,09305488	-0,001896233	0,1211454	0,5118376	-0,1813989	-0,06170711	0,1955164	0,2067652	-0,09893152	0,01379538	-0,1292159	-0,2373006
-0,3465952	-0,4714474	-0,1131571	-0,1362033	-0,2258466	-0,1846763	-0,3571078	-0,02765822	-0,4621256	-0,447916	-0,1336444	-0,1107413	-0,4179561	-0,01193174	-0,1810626	0,3170441	-0,2247665	-0,1057591	-0,2570863	-0,1547146	-0,3582296	-0,09139148	-0,05497297	0,131858	-0,2263406	-0,09549972	-0,138077	0,1439372	-0,2994937	-0,1085531	-0,2594259	-0,1694953	0,08206546	-0,2120735	-0,08227726	-0,05422691	-0,2527024	-0,1705957	-0,2190263	-0,08626743	-0,09681028	0,6716664	-0,3347342	-0,148092	-0,1910511	-0,2098249	0,05977171	-0,006295624	-0,03300235	-0,3632507
-0,1586379	-0,1369414	0,02530636	0,03737348	0,1008235	0,1222351	-0,2238188	0,07759591	-0,1079848	-0,3871757	-0,0828196	0,1328631	-0,1363233	0,1516977	0,05758813	0,02945455	-0,06038052	0,219723	-0,1027821	0,2090476	-0,1943871	0,04389543	0,02993543	0,4002089	-0,2293084	0,3127643	0,1840236	0,3801447	-0,04941022	-0,04327799	-0,1120982	0,3313902	-0,08472469	0,08204357	0,191168	0,03286577	-0,1023165	-0,02957589	0,3554516	0,273694	0,1067263	0,2668363	-0,1099474	-0,1680333	0,1593483	0,08129001	-0,1000468	0,2014226	0,04347944	-0,1568514
-0,2013051	-0,313509	-0,04638491	-0,0820158	0,02306663	-0,06274135	-0,2323994	-0,01756427	-0,2525534	-0,3755784	-0,2233843	-0,03297456	-0,2395201	0,01195338	-0,1358036	0,1581516	-0,1301352	0,08951028	-0,1658965	0,0276629	-0,3089072	-0,02883853	-0,02146571	0,4635095	-0,3300773	0,2170614	0,09876867	0,409662	-0,1943007	0,05281714	-0,2074089	0,3308408	-0,01044054	-0,03784955	-0,02281669	0,08978175	-0,1822529	-0,1251664	0,08880635	0,09492862	-0,009882732	0,3396297	-0,2662968	-0,1712887	0,09775973	0,06504025	0,006012406	0,1521115	-0,1708696	-0,3022126
-0,03865245	-0,03546795	-0,08186305	-0,1278601	0,2431588	0,129176	-0,2129368	0,137327	0,08587592	-0,5184942	-0,008908303	0,1023946	0,007810635	0,1321433	0,1241383	0,2025561	-0,154937	0,2782944	0,05098131	0,2376187	-0,3167201	0,1164282	0,1147831	0,3763176	-0,2715263	0,6412461	0,4671644	0,141237	-0,002135808	-0,07349832	-0,06874537	0,513638	0,07459276	-0,0723085	-0,05082167	-0,01909403	-0,1181148	-0,1411138	0,04953934	0,1908337	-0,152124	0,03552976	-0,1666709	-0,29925	0,09847257	0,04005259	0,1870408	0,586726	0,2489179	-0,02264326
-0,3431391	-0,253378	-0,1772015	-0,1834192	-0,05478667	-0,09014488	-0,2929481	-0,0003504167	-0,2073842	-0,4283371	-0,2896374	-0,08706897	-0,2470455	-0,05842119	-0,1158211	-0,05234771	-0,1248481	0,01314168	-0,2170772	-0,004131258	-0,3259671	-0,1150523	-0,09767519	0,3650141	-0,2567293	0,312636	0,09826559	0,3175321	-0,1661424	-0,004701296	-0,1184606	0,2810326	0,02125988	-0,03874708	0,1707067	-0,002163059	-0,2096897	-0,140024	0,2192314	0,2137481	0,1222292	0,4270231	-0,2398419	-0,2487399	0,09314761	0,08461156	-0,1287953	0,1722212	0,05704544	-0,2257426
-0,2000991	-0,3118032	-0,1332236	-0,1564191	0,06280681	-0,01133096	-0,3577106	0,03118546	-0,05534258	-0,4278171	-0,2080307	0,09889498	-0,2591664	0,07887957	0,1754514	0,09609702	-0,04418862	0,08700224	0,05975206	0,01756164	-0,4240243	0,04713183	0,003821848	0,4643246	0,04443542	0,1401083	0,08712392	0,3207248	-0,05740031	-0,1484519	0,07115707	0,2056136	-0,02907575	-0,05724672	0,2187973	0,008210704	-0,1028096	0,04648884	-0,06113913	-0,04317565	0,01015942	0,2198199	-0,2202959	-0,2150706	0,2245692	-0,022476	0,5516828	0,391021	0,3909462	0,03038371
-0,578494	-0,2698576	-0,1112101	-0,1026293	-0,3940385	-0,120649	-0,1334662	-0,09218168	-0,3338923	-0,463477	0,2332217	-0,1387999	-0,3548253	-0,09816697	-0,2654572	0,1374479	-0,1741006	-0,102124	-0,2570221	-0,07039951	-0,4168933	-0,1336652	-0,1368551	0,1719646	-0,2109058	-0,06026274	-0,004837697	0,2244668	-0,1934603	-0,3155047	-0,1476415	-0,03057475	0,0556458	-0,1343685	0,04381786	-0,09046286	-0,1826237	-0,1049992	0,0394332	0,08353002	-0,03781706	0,4615338	-0,1364372	0,1175393	0,01864643	-0,1267422	-0,3738512	-0,2123796	-0,3183547	-0,2592678
[truncated: 67 more columns]

## Sheet: Sup. Fig. 3C AD
ADRB2-AD	C5AR1-AD	CHRM1-AD	CHRM2-AD	CHRM3-AD	CHRM4-AD	CHRM5-AD	EDNRA-AD	F2R-AD	FLT1-AD	KDR-AD	PDGFA-AD	VEGFA-AD	ADORA1-AD	ADORA2-AD	D1R-AD	D2SR-AD	D3R-AD	D42R-AD	D44R-AD	D47R-AD	HT1AR-AD	HT2AR-AD	HT2BR-AD	HT2CR-AD	HT5AR-AD	HT6R-AD	HT7R-AD	NGF-AD	RAGE-AD	STAB1-AD	STAB2-AD	Idade Controls	ADRB1-F	ADRB2-F	C5AR1-F	CHRM1-F	CHRM2-F	CHRM3-F	CHRM4-F	CHRM5-F	EDNRA-F	F2R-F	FLT1-F	KDR-F	PDGFA-F	VEGFA-F	ADORA1-F	ADORA2-F	D1R-F
NaN	0,4380861	0,5491702	0,6523802	0,541371	0,5036321	0,5078962	0,9103287	0,8153356	0,09851775	0,6192434	0,3437098	0,8665794	0,9525855	0,9602056	0,9356127	0,8525083	0,9329041	0,9379233	0,9535906	0,9544331	0,9510988	0,09679403	0,9514674	0,1639817	0,9052128	0,9228373	0,08519425	0,03537037	0,04353783	0,09634234	0,1204254	-0,1167536	-0,0003165121	-0,03944931	-0,0464876	-0,02435165	-0,02954862	-0,02805379	-0,03686087	-0,03349436	-0,02521688	-0,05937897	-0,07589784	-0,03975465	-0,007965308	-0,01720089	-0,02869572	-0,03430695	-0,01482169
0,4380861	NaN	0,7351534	0,7100739	0,8795578	0,9487254	0,954452	0,4415488	0,6934276	0,7397764	0,4265868	0,2547793	0,5551705	0,5544347	0,5437483	0,5553751	0,5543177	0,5314814	0,5035736	0,5142344	0,4727198	0,5434713	0,7554831	0,5658601	0,8046942	0,6369332	0,5783905	0,6734058	0,6319975	0,5967663	0,8254567	0,8420388	-0,04256818	0,03950478	-0,02902842	-0,01056223	0,01128285	-0,01655732	-0,006416484	-0,00719094	-0,01364645	-0,05245717	0,002787928	-0,06799569	-0,01592441	-0,1051505	-0,08065823	-0,02132777	-0,002974582	-0,04113439
0,5491702	0,7351534	NaN	0,9625919	0,8828006	0,8588426	0,8637257	0,5397769	0,6273736	0,5871292	0,5289558	0,5365123	0,5314602	0,6370852	0,6570107	0,5566976	0,5622964	0,5510513	0,5194216	0,5410111	0,5153601	0,5628099	0,5417446	0,5745626	0,7487667	0,6398642	0,5933594	0,6526884	0,502664	0,5131999	0,6612864	0,5727718	-0,1250616	0,02088895	-0,02020226	-0,005220842	0,021345	-0,009438306	-0,00432436	-0,006678324	-0,007931588	-0,009723612	0,001236603	-0,05801947	-0,02670103	0,05151859	-0,04155478	-0,005458097	-0,003954041	0,0002330452
0,6523802	0,7100739	0,9625919	NaN	0,8402752	0,8211935	0,8260761	0,633077	0,7148144	0,4716229	0,6023836	0,561648	0,5764419	0,7104899	0,7544104	0,6516421	0,6371577	0,6433254	0,6115544	0,6523376	0,6229014	0,6792778	0,4399107	0,6849818	0,6158255	0,7560589	0,71966	0,5331567	0,3627438	0,3715883	0,5214029	0,4642387	-0,1017098	0,03965987	0,01353946	0,03102694	0,05325206	0,01751807	0,0373945	0,03418654	0,02558879	0,009484344	0,04228772	-0,05123036	-0,0131471	0,05400337	-0,01732421	0,02592927	0,03540669	0,02965589
0,541371	0,8795578	0,8828006	0,8402752	NaN	0,9463109	0,9500902	0,5233917	0,7199835	0,6196752	0,5475436	0,3675277	0,6174119	0,6533881	0,6654139	0,6216022	0,6096898	0,6079568	0,5771822	0,5972075	0,5622736	0,6227399	0,5668573	0,6398011	0,8242832	0,7029418	0,647937	0,5866103	0,6561411	0,6308298	0,7891518	0,6857376	-0,03068341	0,0328199	-0,00282049	0,009132808	0,03395841	-0,002709734	0,0151606	0,01621689	0,01131797	-0,01876093	0,02476983	-0,04710503	-0,003582586	-0,02212327	-0,04722648	0,003186179	0,02001834	-0,0039092
0,5036321	0,9487254	0,8588426	0,8211935	0,9463109	NaN	0,9833746	0,4956673	0,7189139	0,7172828	0,5111991	0,3843407	0,578817	0,6176421	0,6209826	0,5880129	0,5885342	0,5688326	0,5353167	0,5528896	0,5159902	0,5848219	0,7110593	0,6062561	0,8336526	0,6784019	0,6209537	0,7290444	0,6271113	0,6019689	0,8089789	0,7559838	-0,04193223	0,04002172	-0,0169873	-0,009121735	0,01897765	-0,00729944	-0,006881973	-0,007487163	-0,01220755	-0,03610852	-33.0918	-0,07004975	-0,005254406	-0,05298068	-0,06216347	-0,01379924	-0,001368878	-0,02468677
0,5078962	0,954452	0,8637257	0,8260761	0,9500902	0,9833746	NaN	0,4988486	0,7147887	0,7495229	0,5395861	0,3838854	0,5781702	0,6242028	0,6228985	0,5841372	0,5941609	0,5635483	0,531425	0,550746	0,5106005	0,581681	0,7313222	0,602758	0,8321423	0,6800813	0,6200807	0,7128985	0,6291277	0,6138889	0,8069223	0,7693965	-0,04365053	0,02802323	-0,02567246	-0,01231067	0,01276285	-0,01708061	-0,007863487	-0,009251405	-0,01189392	-0,03593298	0,005750213	-0,06500815	0,001548508	-0,06299523	-0,05725425	-0,0146637	-0,003095731	-0,01887191
0,9103287	0,4415488	0,5397769	0,633077	0,5233917	0,4956673	0,4988486	NaN	0,8034666	0,1890379	0,5952055	0,4077979	0,9073821	0,9538133	0,9183376	0,9394069	0,8639102	0,9327745	0,946508	0,9198987	0,9257954	0,9043839	0,1897492	0,9027891	0,2158145	0,8162351	0,8221692	0,1295907	0,101888	0,1220975	0,1561465	0,2103528	-0,08849738	0,08367214	0,01050742	0,01458342	0,03125213	0,006513502	0,01913838	0,008629788	0,01050034	0,02651017	0,002747601	-0,05887853	-0,02754589	0,004590458	-0,01204672	0,0136312	0,01186908	0,03015289
0,8153356	0,6934276	0,6273736	0,7148144	0,7199835	0,7189139	0,7147887	0,8034666	NaN	0,3317289	0,6198707	0,3561908	0,7998061	0,8618456	0,8753755	0,8789456	0,8309519	0,8681081	0,8554953	0,8726258	0,8465548	0,8913155	0,3287762	0,9009056	0,4050129	0,9042531	0,893372	0,2637815	0,2468568	0,320261	0,3779234	0,3570696	-0,0232726	0,1420351	0,04460431	0,06648668	0,08613735	0,06138785	0,06752654	0,06557498	0,06713838	0,008264668	0,04289058	-0,01555178	0,0144831	-0,01021919	-0,02976807	0,02824256	0,05051978	0,01450301
0,09851775	0,7397764	0,5871292	0,4716229	0,6196752	0,7172828	0,7495229	0,1890379	0,3317289	NaN	0,2449278	0,2557808	0,2893229	0,2749156	0,1911786	0,2123496	0,2615337	0,1694663	0,1595789	0,1222735	0,09636471	0,1353681	0,9115957	0,1685966	0,8582036	0,2086343	0,1360702	0,8457691	0,6282567	0,6199099	0,820731	0,804405	-0,1052028	0,06536473	-0,007236814	-0,03164491	0,01965207	-0,007444545	-0,009991759	-0,02245956	-0,0161503	0,0002780135	0,01428585	-0,08701104	0,07085448	-0,04837764	-0,03736198	0,008390584	0,007547558	0,02310615
0,6192434	0,4265868	0,5289558	0,6023836	0,5475436	0,5111991	0,5395861	0,5952055	0,6198707	0,2449278	NaN	0,4250248	0,5219933	0,6435899	0,6784268	0,6143656	0,6059288	0,6074029	0,5922256	0,6356483	0,6137213	0,6522929	0,1620119	0,6559786	0,2600924	0,7089446	0,6867583	0,1452443	0,1423534	0,141144	0,1590998	0,1664138	0,07193288	-0,02234048	-0,04845813	-0,02787565	-0,01335296	-0,05042414	-0,01546299	-0,007136005	-0,01663233	-0,102957	-0,01610962	-0,07932924	-0,08114726	-0,01879163	-0,08403112	-0,06433121	-0,05183103	-0,06583099
0,3437098	0,2547793	0,5365123	0,561648	0,3675277	0,3843407	0,3838854	0,4077979	0,3561908	0,2557808	0,4250248	NaN	0,2868064	0,4104488	0,4327147	0,3581001	0,3761715	0,3656191	0,3448502	0,3568239	0,3473182	0,3723793	0,2214617	0,3690641	0,2375273	0,3835208	0,3614183	0,282996	0,05097782	0,08705784	0,1063358	0,1320324	-0,04999191	0,3798557	0,1377058	0,1049427	0,2297256	0,2075993	0,1442102	0,1224416	0,1213181	0,05233032	0,1384409	-0,07211263	0,01396358	0,09595728	-0,03091426	0,08301653	0,08394361	0,08942031
0,8665794	0,5551705	0,5314602	0,5764419	0,6174119	0,578817	0,5781702	0,9073821	0,7998061	0,2893229	0,5219933	0,2868064	NaN	0,9380513	0,8817036	0,9556007	0,8720895	0,9449228	0,9547437	0,9208385	0,924946	0,896533	0,2619773	0,9054917	0,37127	0,7974627	0,7914433	0,1989279	0,2439852	0,2305196	0,3376079	0,3526021	-0,09742544	0,05260552	-0,06819513	-0,02227633	-0,006849925	-0,0212528	-0,02454012	-0,03187697	-0,02358647	-0,05211109	-0,05632701	-0,05729675	-0,07558674	-0,005102972	-0,1107626	-0,04384483	-0,05119756	-0,0581376
0,9525855	0,5544347	0,6370852	0,7104899	0,6533881	0,6176421	0,6242028	0,9538133	0,8618456	0,2749156	0,6435899	0,4104488	0,9380513	NaN	0,9649283	0,9712242	0,912504	0,9576311	0,9625927	0,9568574	0,9594863	0,9476104	0,2509591	0,9534839	0,3393337	0,8950092	0,891291	0,2075494	0,1816518	0,1947575	0,2688235	0,2917088	-0,1086778	0,05087334	-0,01739195	-0,01077047	0,02001433	0,0007145061	0,007902725	-0,0005126474	-0,001576054	-0,006988434	-0,01528788	-0,07547716	-0,02090378	-0,01544133	-0,04216084	-0,004350197	-0,005927801	0,001789591
0,9602056	0,5437483	0,6570107	0,7544104	0,6654139	0,6209826	0,6228985	0,9183376	0,8753755	0,1911786	0,6784268	0,4327147	0,8817036	0,9649283	NaN	0,9549	0,8761147	0,9540591	0,9491752	0,9688658	0,9553445	0,9723805	0,1595324	0,9731075	0,2849292	0,9474785	0,9494345	0,1490747	0,1239281	0,1387278	0,2100806	0,2066201	-0,08109578	0,009022973	-0,05067233	-0,04175661	-0,02144925	-0,02638341	-0,02983646	-0,036698	-0,0340035	-0,04654647	-0,05720008	-0,0704837	-0,04827426	-0,01631103	-0,05594949	-0,03502537	-0,03968171	-0,03556607
0,9356127	0,5553751	0,5566976	0,6516421	0,6216022	0,5880129	0,5841372	0,9394069	0,8789456	0,2123496	0,6143656	0,3581001	0,9556007	0,9712242	0,9549	NaN	0,9054355	0,982631	0,9896243	0,9798904	0,9729009	0,9701252	0,1980838	0,9755917	0,2958262	0,9023168	0,9014544	0,1358349	0,1557998	0,1685962	0,2450359	0,2742671	-0,07416289	0,09148615	-0,01980527	-0,00677303	0,02897367	0,01493407	0,009871783	-0,0004170579	0,001058854	-0,02504302	-0,02315885	-0,0662078	-0,0635157	-0,02539789	-0,06841511	-0,01037644	-0,008436847	-0,02399831
0,8525083	0,5543177	0,5622964	0,6371577	0,6096898	0,5885342	0,5941609	0,8639102	0,8309519	0,2615337	0,6059288	0,3761715	0,8720895	0,912504	0,8761147	0,9054355	NaN	0,8950919	0,8911839	0,8980034	0,9005732	0,8878238	0,2371464	0,8954834	0,3089362	0,8535187	0,842629	0,1498019	0,2110434	0,1980301	0,2727623	0,3096911	-0,06057149	0,05881216	0,01222531	0,05409562	0,05570349	0,05679608	0,06358245	0,06330781	0,05187738	0,007658233	0,005640609	-0,02484846	-0,02145856	-0,05500221	-0,02436583	0,03975977	0,03413077	0,001043101
0,9329041	0,5314814	0,5510513	0,6433254	0,6079568	0,5688326	0,5635483	0,9327745	0,8681081	0,1694663	0,6074029	0,3656191	0,9449228	0,9576311	0,9540591	0,982631	0,8950919	NaN	0,9932333	0,990648	0,9859583	0,9809849	0,1564983	0,9814816	0,2656986	0,9130337	0,9167518	0,09157736	0,1268025	0,1233081	0,2080765	0,2534552	-0,04887524	0,08432868	-0,04220952	-0,01005756	0,00547455	0,0008496961	-0,01610425	-0,02279746	-0,01371936	-0,04976453	-0,06068864	-0,04411265	-0,06744075	-0,0355549	-0,08825518	-0,03216308	-0,04245238	-0,05674326
0,9379233	0,5035736	0,5194216	0,6115544	0,5771822	0,5353167	0,531425	0,946508	0,8554953	0,1595789	0,5922256	0,3448502	0,9547437	0,9625927	0,9491752	0,9896243	0,8911839	0,9932333	NaN	0,9842599	0,9816653	0,9699184	0,1469882	0,9719944	0,2437706	0,8876677	0,8940021	0,08274315	0,1241001	0,131586	0,1974573	0,239269	-0,06647272	0,08435553	-0,0406035	-0,01692901	0,006385768	0,001803137	-0,0146004	-0,02444249	-0,01579061	-0,04056936	-0,055755	-0,05617166	-0,07648534	-0,03136319	-0,07951441	-0,02937297	-0,0384604	-0,04704049
0,9535906	0,5142344	0,5410111	0,6523376	0,5972075	0,5528896	0,550746	0,9198987	0,8726258	0,1222735	0,6356483	0,3568239	0,9208385	0,9568574	0,9688658	0,9798904	0,8980034	0,990648	0,9842599	NaN	0,9928223	0,9952865	0,1054174	0,9945608	0,2175442	0,9442244	0,951084	0,04741246	0,080054	0,07544558	0,1586008	0,1986697	-0,04406166	0,04045388	-0,05029571	-0,02561672	-0,01199451	-0,01522051	-0,02304036	-0,02902505	-0,0235656	-0,05173306	-0,05932998	-0,04323009	-0,05813395	-0,03702845	-0,07451615	-0,03718365	-0,04254181	-0,05200515
0,9544331	0,4727198	0,5153601	0,6229014	0,5622736	0,5159902	0,5106005	0,9257954	0,8465548	0,09636471	0,6137213	0,3473182	0,924946	0,9594863	0,9553445	0,9729009	0,9005732	0,9859583	0,9816653	0,9928223	NaN	0,9827018	0,07608131	0,9819945	0,1910565	0,9205804	0,9308087	0,02706398	0,06267228	0,05650935	0,1312708	0,1710389	-0,04595143	0,03478112	-0,0478028	-0,02581963	-0,01323729	-0,01622327	-0,02159536	-0,02578053	-0,02328715	-0,05258738	-0,06037961	-0,04848181	-0,06015417	-0,03793591	-0,0734624	-0,0402125	-0,04346082	-0,05221931
0,9510988	0,5434713	0,5628099	0,6792778	0,6227399	0,5848219	0,581681	0,9043839	0,8913155	0,1353681	0,6522929	0,3723793	0,896533	0,9476104	0,9723805	0,9701252	0,8878238	0,9809849	0,9699184	0,9952865	0,9827018	NaN	0,1201873	0,9974139	0,2310158	0,9654572	0,9711848	0,0647947	0,08247034	0,07569055	0,1689718	0,2038067	-0,03251711	0,04320972	-0,04204164	-0,02275321	-0,007011371	-0,0114713	-0,01813323	-0,02289758	-0,01966673	-0,05340132	-0,05312445	-0,04564357	-0,04250214	-0,03728036	-0,07018578	-0,03393812	-0,03547535	-0,04897286
0,09679403	0,7554831	0,5417446	0,4399107	0,5668573	0,7110593	0,7313222	0,1897492	0,3287762	0,9115957	0,1620119	0,2214617	0,2619773	0,2509591	0,1595324	0,1980838	0,2371464	0,1564983	0,1469882	0,1054174	0,07608131	0,1201873	NaN	0,1476019	0,7769841	0,1874888	0,1196202	0,8944701	0,6011938	0,6056992	0,7858449	0,8532333	-0,1516854	0,1175664	0,03958478	0,0372022	0,08033647	0,03836518	0,04601499	0,03499987	0,03649345	0,04971801	0,07734832	-0,06593502	0,05790841	-0,06994803	0,003161528	0,0551276	0,05912684	0,06376065
0,9514674	0,5658601	0,5745626	0,6849818	0,6398011	0,6062561	0,602758	0,9027891	0,9009056	0,1685966	0,6559786	0,3690641	0,9054917	0,9534839	0,9731075	0,9755917	0,8954834	0,9814816	0,9719944	0,9945608	0,9819945	0,9974139	0,1476019	NaN	0,2622819	0,966168	0,9695813	0,09571574	0,1084741	0,1101607	0,2026494	0,2279573	-0,04365188	0,04387828	-0,04438867	-0,0296004	-0,008497848	-0,01271505	-0,02050987	-0,02696372	-0,02421207	-0,05345637	-0,05692802	-0,05399654	-0,04762841	-0,04241149	-0,07129034	-0,03475488	-0,03691055	-0,05023223
0,1639817	0,8046942	0,7487667	0,6158255	0,8242832	0,8336526	0,8321423	0,2158145	0,4050129	0,8582036	0,2600924	0,2375273	0,37127	0,3393337	0,2849292	0,2958262	0,3089362	0,2656986	0,2437706	0,2175442	0,1910565	0,2310158	0,7769841	0,2622819	NaN	0,3057006	0,2286263	0,7888814	0,7641724	0,7375858	0,9382746	0,841363	-0,0879975	0,08570306	0,02110003	0,01516971	0,06563164	0,02791378	0,03167304	0,02502276	0,02104855	0,01994125	0,04784526	-0,05853172	0,069778	0,02762169	-0,04285068	0,03866342	0,04558362	0,02524326
0,9052128	0,6369332	0,6398642	0,7560589	0,7029418	0,6784019	0,6800813	0,8162351	0,9042531	0,2086343	0,7089446	0,3835208	0,7974627	0,8950092	0,9474785	0,9023168	0,8535187	0,9130337	0,8876677	0,9442244	0,9205804	0,9654572	0,1874888	0,966168	0,3057006	NaN	0,9941078	0,1399141	0,1301627	0,1222331	0,2406607	0,2595721	-0,01077562	-0,01407994	-0,04893715	-0,03503665	-0,02578116	-0,03597965	-0,02249302	-0,02383298	-0,03034623	-0,06808021	-0,0414007	-0,05908469	-0,02809283	-0,05529354	-0,06250088	-0,03948718	-0,03259764	-0,04912788
0,9228373	0,5783905	0,5933594	0,71966	0,647937	0,6209537	0,6200807	0,8221692	0,893372	0,1360702	0,6867583	0,3614183	0,7914433	0,891291	0,9494345	0,9014544	0,842629	0,9167518	0,8940021	0,951084	0,9308087	0,9711848	0,1196202	0,9695813	0,2286263	0,9941078	NaN	0,07784729	0,06808683	0,06308552	0,1700725	0,1903091	-0,01281359	-0,02240603	-0,05696309	-0,0435366	-0,03779358	-0,04475274	-0,0350375	-0,03597721	-0,04065223	-0,07628284	-0,05772231	-0,05815281	-0,0323519	-0,0629493	-0,06349159	-0,05161456	-0,04553507	-0,05771599
0,08519425	0,6734058	0,6526884	0,5331567	0,5866103	0,7290444	0,7128985	0,1295907	0,2637815	0,8457691	0,1452443	0,282996	0,1989279	0,2075494	0,1490747	0,1358349	0,1498019	0,09157736	0,08274315	0,04741246	0,02706398	0,0647947	0,8944701	0,09571574	0,7888814	0,1399141	0,07784729	NaN	0,5940411	0,6140997	0,7775555	0,723767	-0,1794614	0,03663962	-0,03138408	-0,02127668	0,01118039	-0,01123966	-0,023034	-0,03175512	-0,02418811	-0,004503484	0,001590336	-0,07834899	-0,007782545	-0,00752035	-0,03647785	-0,01439614	-0,0177606	-0,002901977
0,03537037	0,6319975	0,502664	0,3627438	0,6561411	0,6271113	0,6291277	0,101888	0,2468568	0,6282567	0,1423534	0,05097782	0,2439852	0,1816518	0,1239281	0,1557998	0,2110434	0,1268025	0,1241001	0,080054	0,06267228	0,08247034	0,6011938	0,1084741	0,7641724	0,1301627	0,06808683	0,5940411	NaN	0,8303579	0,8397574	0,7333449	-0,1360761	0,05658779	0,04219204	0,09681397	0,07953933	0,06950191	0,08433832	0,0888924	0,08941139	0,009291016	0,06493603	0,09232433	-0,001957222	-0,05761671	-0,0006690302	0,06004981	0,06608783	0,01533302
0,04353783	0,5967663	0,5131999	0,3715883	0,6308298	0,6019689	0,6138889	0,1220975	0,320261	0,6199099	0,141144	0,08705784	0,2305196	0,1947575	0,1387278	0,1685962	0,1980301	0,1233081	0,131586	0,07544558	0,05650935	0,07569055	0,6056992	0,1101607	0,7375858	0,1222331	0,06308552	0,6140997	0,8303579	NaN	0,7930944	0,6740404	-0,1053561	0,1093039	0,0780006	0,06731712	0,08614233	0,0694087	0,07217547	0,0674377	0,06637669	0,09095693	0,07415913	-0,02902281	-0,004384704	-0,05606009	0,04417995	0,09118436	0,0857411	0,06395581
0,09634234	0,8254567	0,6612864	0,5214029	0,7891518	0,8089789	0,8069223	0,1561465	0,3779234	0,820731	0,1590998	0,1063358	0,3376079	0,2688235	0,2100806	0,2450359	0,2727623	0,2080765	0,1974573	0,1586008	0,1312708	0,1689718	0,7858449	0,2026494	0,9382746	0,2406607	0,1700725	0,7775555	0,8397574	0,7930944	NaN	0,8833519	-0,1023385	0,02843589	-0,0201285	0,001745809	0,02519061	-0,009709178	0,006292674	0,00317131	-0,003669613	-0,02960743	0,02311755	-0,05737444	-0,04062853	-0,02495845	-0,07058228	-0,007148537	0,006509679	-0,01790855
0,1204254	0,8420388	0,5727718	0,4642387	0,6857376	0,7559838	0,7693965	0,2103528	0,3570696	0,804405	0,1664138	0,1320324	0,3526021	0,2917088	0,2066201	0,2742671	0,3096911	0,2534552	0,239269	0,1986697	0,1710389	0,2038067	0,8532333	0,2279573	0,841363	0,2595721	0,1903091	0,723767	0,7333449	0,6740404	0,8833519	NaN	-0,1009609	0,07695246	0,00409011	0,001592006	0,03447517	0,006175506	0,008055217	0,001495324	-0,000682406	0,003768871	0,02221528	-0,06802495	-0,01571603	-0,06606608	-0,04508704	0,01642328	0,02396612	0,0006168123
-0,1167536	-0,04256818	-0,1250616	-0,1017098	-0,03068341	-0,04193223	-0,04365053	-0,08849738	-0,0232726	-0,1052028	0,07193288	-0,04999191	-0,09742544	-0,1086778	-0,08109578	-0,07416289	-0,06057149	-0,04887524	-0,06647272	-0,04406166	-0,04595143	-0,03251711	-0,1516854	-0,04365188	-0,0879975	-0,01077562	-0,01281359	-0,1794614	-0,1360761	-0,1053561	-0,1023385	-0,1009609	NaN	-0,09147263	-0,07374909	-0,05008976	-0,1100876	-0,128102	-0,08713941	-0,06302764	-0,08858276	-0,1749914	-0,05844711	-0,01269934	-0,006993224	-0,06588802	-0,138594	-0,1545799	-0,1196093	-0,1400078
-0,0003165121	0,03950478	0,02088895	0,03965987	0,0328199	0,04002172	0,02802323	0,08367214	0,1420351	0,06536473	-0,02234048	0,3798557	0,05260552	0,05087334	0,009022973	0,09148615	0,05881216	0,08432868	0,08435553	0,04045388	0,03478112	0,04320972	0,1175664	0,04387828	0,08570306	-0,01407994	-0,02240603	0,03663962	0,05658779	0,1093039	0,02843589	0,07695246	-0,09147263	NaN	0,7410437	0,7078674	0,8591083	0,7979507	0,7312664	0,7188029	0,7333933	0,5780579	0,6682777	0,3820625	0,366445	0,402285	0,3741588	0,6552252	0,685131	0,5587631
-0,03944931	-0,02902842	-0,02020226	0,01353946	-0,00282049	-0,0169873	-0,02567246	0,01050742	0,04460431	-0,007236814	-0,04845813	0,1377058	-0,06819513	-0,01739195	-0,05067233	-0,01980527	0,01222531	-0,04220952	-0,0406035	-0,05029571	-0,0478028	-0,04204164	0,03958478	-0,04438867	0,02110003	-0,04893715	-0,05696309	-0,03138408	0,04219204	0,0780006	-0,0201285	0,00409011	-0,07374909	0,7410437	NaN	0,8334318	0,9003469	0,8725192	0,897998	0,8854466	0,873812	0,8923491	0,8836294	0,4371763	0,5581864	0,5644342	0,831238	0,9413494	0,9670572	0,9243736
-0,0464876	-0,01056223	-0,005220842	0,03102694	0,009132808	-0,009121735	-0,01231067	0,01458342	0,06648668	-0,03164491	-0,02787565	0,1049427	-0,02227633	-0,01077047	-0,04175661	-0,00677303	0,05409562	-0,01005756	-0,01692901	-0,02561672	-0,02581963	-0,02275321	0,0372022	-0,0296004	0,01516971	-0,03503665	-0,0435366	-0,02127668	0,09681397	0,06731712	0,001745809	0,001592006	-0,05008976	0,7078674	0,8334318	NaN	0,9389598	0,9021629	0,961637	0,9765101	0,9803873	0,7119597	0,8926815	0,6705548	0,4481468	0,4696716	0,58878	0,8697182	0,8734585	0,7491418
-0,02435165	0,01128285	0,021345	0,05325206	0,03395841	0,01897765	0,01276285	0,03125213	0,08613735	0,01965207	-0,01335296	0,2297256	-0,006849925	0,02001433	-0,02144925	0,02897367	0,05570349	0,00547455	0,006385768	-0,01199451	-0,01323729	-0,007011371	0,08033647	-0,008497848	0,06563164	-0,02578116	-0,03779358	0,01118039	0,07953933	0,08614233	0,02519061	0,03447517	-0,1100876	0,8591083	0,9003469	0,9389598	NaN	0,9444684	0,9687129	0,964544	0,9546545	0,7607984	0,9090775	0,5312671	0,4791281	0,5243509	0,6032178	0,8861988	0,9138203	0,7913825
-0,02954862	-0,01655732	-0,009438306	0,01751807	-0,002709734	-0,00729944	-0,01708061	0,006513502	0,06138785	-0,007444545	-0,05042414	0,2075993	-0,0212528	0,0007145061	-0,02638341	0,01493407	0,05679608	0,0008496961	0,001803137	-0,01522051	-0,01622327	-0,0114713	0,03836518	-0,01271505	0,02791378	-0,03597965	-0,04475274	-0,01123966	0,06950191	0,0694087	-0,009709178	0,006175506	-0,128102	0,7979507	0,8725192	0,9021629	0,9444684	NaN	0,9320719	0,9247189	0,9406545	0,7640925	0,8265674	0,6167547	0,4414043	0,507226	0,6623086	0,8987417	0,879649	0,7623791
-0,02805379	-0,006416484	-0,00432436	0,0373945	0,0151606	-0,006881973	-0,007863487	0,01913838	0,06752654	-0,009991759	-0,01546299	0,1442102	-0,02454012	0,007902725	-0,02983646	0,009871783	0,06358245	-0,01610425	-0,0146004	-0,02304036	-0,02159536	-0,01813323	0,04601499	-0,02050987	0,03167304	-0,02249302	-0,0350375	-0,023034	0,08433832	0,07217547	0,006292674	0,008055217	-0,08713941	0,7312664	0,897998	0,961637	0,9687129	0,9320719	NaN	0,994163	0,9780963	0,7721638	0,939121	0,5618445	0,4881481	0,5220829	0,6678064	0,9135605	0,939209	0,8335539
-0,03686087	-0,00719094	-0,006678324	0,03418654	0,01621689	-0,007487163	-0,009251405	0,008629788	0,06557498	-0,02245956	-0,007136005	0,1224416	-0,03187697	-0,0005126474	-0,036698	-0,0004170579	0,06330781	-0,02279746	-0,02444249	-0,02902505	-0,02578053	-0,02289758	0,03499987	-0,02696372	0,02502276	-0,02383298	-0,03597721	-0,03175512	0,0888924	0,0674377	0,00317131	0,001495324	-0,06302764	0,7188029	0,8854466	0,9765101	0,964544	0,9247189	0,994163	NaN	0,9834093	0,7464345	0,9309883	0,5842227	0,4775142	0,5083916	0,6394114	0,9014257	0,92545	0,80289
-0,03349436	-0,01364645	-0,007931588	0,02558879	0,01131797	-0,01220755	-0,01189392	0,01050034	0,06713838	-0,0161503	-0,01663233	0,1213181	-0,02358647	-0,001576054	-0,0340035	0,001058854	0,05187738	-0,01371936	-0,01579061	-0,0235656	-0,02328715	-0,01966673	0,03649345	-0,02421207	0,02104855	-0,03034623	-0,04065223	-0,02418811	0,08941139	0,06637669	-0,003669613	-0,000682406	-0,08858276	0,7333933	0,873812	0,9803873	0,9546545	0,9406545	0,9780963	0,9834093	NaN	0,768985	0,9105865	0,6757675	0,4801585	0,5233228	0,6643634	0,9095502	0,914067	0,8050417
-0,02521688	-0,05245717	-0,009723612	0,009484344	-0,01876093	-0,03610852	-0,03593298	0,02651017	0,008264668	0,0002780135	-0,102957	0,05233032	-0,05211109	-0,006988434	-0,04654647	-0,02504302	0,007658233	-0,04976453	-0,04056936	-0,05173306	-0,05258738	-0,05340132	0,04971801	-0,05345637	0,01994125	-0,06808021	-0,07628284	-0,004503484	0,009291016	0,09095693	-0,02960743	0,003768871	-0,1749914	0,5780579	0,8923491	0,7119597	0,7607984	0,7640925	0,7721638	0,7464345	0,768985	NaN	0,8029072	0,4599304	0,5357956	0,5813736	0,9103441	0,9276509	0,9072716	0,9430955
-0,05937897	0,002787928	0,001236603	0,04228772	0,02476983	-33.0918	0,005750213	0,002747601	0,04289058	0,01428585	-0,01610962	0,1384409	-0,05632701	-0,01528788	-0,05720008	-0,02315885	0,005640609	-0,06068864	-0,055755	-0,05932998	-0,06037961	-0,05312445	0,07734832	-0,05692802	0,04784526	-0,0414007	-0,05772231	0,001590336	0,06493603	0,07415913	0,02311755	0,02221528	-0,05844711	0,6682777	0,8836294	0,8926815	0,9090775	0,8265674	0,939121	0,9309883	0,9105865	0,8029072	NaN	0,4903126	0,518738	0,5154409	0,6936434	0,8851218	0,9321509	0,8796641
-0,07589784	-0,06799569	-0,05801947	-0,05123036	-0,04710503	-0,07004975	-0,06500815	-0,05887853	-0,01555178	-0,08701104	-0,07932924	-0,07211263	-0,05729675	-0,07547716	-0,0704837	-0,0662078	-0,02484846	-0,04411265	-0,05617166	-0,04323009	-0,04848181	-0,04564357	-0,06593502	-0,05399654	-0,05853172	-0,05908469	-0,05815281	-0,07834899	0,09232433	-0,02902281	-0,05737444	-0,06802495	-0,01269934	0,3820625	0,4371763	0,6705548	0,5312671	0,6167547	0,5618445	0,5842227	0,6757675	0,4599304	0,4903126	NaN	0,2561524	0,3660216	0,4114753	0,5565822	0,497256	0,4136269
-0,03975465	-0,01592441	-0,02670103	-0,0131471	-0,003582586	-0,005254406	0,001548508	-0,02754589	0,0144831	0,07085448	-0,08114726	0,01396358	-0,07558674	-0,02090378	-0,04827426	-0,0635157	-0,02145856	-0,06744075	-0,07648534	-0,05813395	-0,06015417	-0,04250214	0,05790841	-0,04762841	0,069778	-0,02809283	-0,0323519	-0,007782545	-0,001957222	-0,004384704	-0,04062853	-0,01571603	-0,006993224	0,366445	0,5581864	0,4481468	0,4791281	0,4414043	0,4881481	0,4775142	0,4801585	0,5357956	0,518738	0,2561524	NaN	0,3505758	0,5232009	0,5100688	0,5629016	0,5770925
-0,007965308	-0,1051505	0,05151859	0,05400337	-0,02212327	-0,05298068	-0,06299523	0,004590458	-0,01021919	-0,04837764	-0,01879163	0,09595728	-0,005102972	-0,01544133	-0,01631103	-0,02539789	-0,05500221	-0,0355549	-0,03136319	-0,03702845	-0,03793591	-0,03728036	-0,06994803	-0,04241149	0,02762169	-0,05529354	-0,0629493	-0,00752035	-0,05761671	-0,05606009	-0,02495845	-0,06606608	-0,06588802	0,402285	0,5644342	0,4696716	0,5243509	0,507226	0,5220829	0,5083916	0,5233228	0,5813736	0,5154409	0,3660216	0,3505758	NaN	0,5030829	0,5667599	0,5687274	0,5675805
-0,01720089	-0,08065823	-0,04155478	-0,01732421	-0,04722648	-0,06216347	-0,05725425	-0,01204672	-0,02976807	-0,03736198	-0,08403112	-0,03091426	-0,1107626	-0,04216084	-0,05594949	-0,06841511	-0,02436583	-0,08825518	-0,07951441	-0,07451615	-0,0734624	-0,07018578	0,003161528	-0,07129034	-0,04285068	-0,06250088	-0,06349159	-0,03647785	-0,0006690302	0,04417995	-0,07058228	-0,04508704	-0,138594	0,3741588	0,831238	0,58878	0,6032178	0,6623086	0,6678064	0,6394114	0,6643634	0,9103441	0,6936434	0,4114753	0,5232009	0,5030829	NaN	0,8566647	0,8329685	0,9208534
-0,02869572	-0,02132777	-0,005458097	0,02592927	0,003186179	-0,01379924	-0,0146637	0,0136312	0,02824256	0,008390584	-0,06433121	0,08301653	-0,04384483	-0,004350197	-0,03502537	-0,01037644	0,03975977	-0,03216308	-0,02937297	-0,03718365	-0,0402125	-0,03393812	0,0551276	-0,03475488	0,03866342	-0,03948718	-0,05161456	-0,01439614	0,06004981	0,09118436	-0,007148537	0,01642328	-0,1545799	0,6552252	0,9413494	0,8697182	0,8861988	0,8987417	0,9135605	0,9014257	0,9095502	0,9276509	0,8851218	0,5565822	0,5100688	0,5667599	0,8566647	NaN	0,9683101	0,9279796
-0,03430695	-0,002974582	-0,003954041	0,03540669	0,02001834	-0,001368878	-0,003095731	0,01186908	0,05051978	0,007547558	-0,05183103	0,08394361	-0,05119756	-0,005927801	-0,03968171	-0,008436847	0,03413077	-0,04245238	-0,0384604	-0,04254181	-0,04346082	-0,03547535	0,05912684	-0,03691055	0,04558362	-0,03259764	-0,04553507	-0,0177606	0,06608783	0,0857411	0,006509679	0,02396612	-0,1196093	0,685131	0,9670572	0,8734585	0,9138203	0,879649	0,939209	0,92545	0,914067	0,9072716	0,9321509	0,497256	0,5629016	0,5687274	0,8329685	0,9683101	NaN	0,943933
-0,01482169	-0,04113439	0,0002330452	0,02965589	-0,0039092	-0,02468677	-0,01887191	0,03015289	0,01450301	0,02310615	-0,06583099	0,08942031	-0,0581376	0,001789591	-0,03556607	-0,02399831	0,001043101	-0,05674326	-0,04704049	-0,05200515	-0,05221931	-0,04897286	0,06376065	-0,05023223	0,02524326	-0,04912788	-0,05771599	-0,002901977	0,01533302	0,06395581	-0,01790855	0,0006168123	-0,1400078	0,5587631	0,9243736	0,7491418	0,7913825	0,7623791	0,8335539	0,80289	0,8050417	0,9430955	0,8796641	0,4136269	0,5770925	0,5675805	0,9208534	0,9279796	0,943933	NaN
-0,03550153	-0,04734416	-0,03210069	0,0009662974	-0,02150621	-0,04631846	-0,0319086	0,01502984	0,03634052	0,03875029	-0,08894519	0,03828092	-0,05466149	-0,008721041	-0,0480566	-0,01915456	0,02317363	-0,06246909	-0,046386	-0,06214628	-0,06922703	-0,06216289	0,08686925	-0,05722195	0,02874098	-0,06228607	-0,07455371	0,001761316	0,02772408	0,1153126	0,000531404	0,0003997939	-0,1855265	0,5788679	0,8649465	0,7708644	0,8038326	0,7625725	0,8512723	0,8196031	0,814379	0,874338	0,8803294	0,4095025	0,5480159	0,5044648	0,8122239	0,8943806	0,917273	0,9315265
-0,04048969	-0,03999385	-0,003174406	0,02883873	0,001009141	-0,02346285	-0,02114438	0,008328208	0,006372628	0,00339028	-0,05828382	0,08982286	-0,0781457	-0,01959797	-0,05389411	-0,0413868	-0,007095926	-0,07296467	-0,06625332	-0,0680443	-0,06736803	-0,06329646	0,05229611	-0,06572711	0,02378072	-0,05693623	-0,06717155	-0,01177509	0,02742497	0,06047247	-0,01400829	-0,002979384	-0,1178561	0,5847674	0,9434996	0,8046141	0,8402986	0,801797	0,878506	0,8566955	0,8462436	0,9369166	0,9134693	0,4368699	0,5602758	0,5767701	0,8964785	0,9473405	0,9678214	0,9873008
-0,02934587	-0,05293947	-0,01090369	0,01485187	-0,0133817	-0,03507819	-0,02909391	0,005462969	-0,00902805	0,004367365	-0,09048123	0,05677802	-0,08643378	-0,02484049	-0,05289486	-0,04958275	-0,02241198	-0,07952411	-0,06918978	-0,0719527	-0,07437582	-0,06878962	0,05430442	-0,06985788	0,01014983	-0,06421641	-0,07144118	-0,004537596	0,01519448	0,06435616	-0,02259547	-0,008493779	-0,1628373	0,5092192	0,9031286	0,708002	0,7489036	0,7492477	0,792866	0,7603169	0,7651543	0,9529851	0,8382416	0,4167861	0,5332839	0,5617587	0,9480868	0,9188982	0,9190996	0,9849173
-0,03089523	-0,03410266	-0,005107247	0,02986845	0,00445139	-0,01932541	-0,01756817	0,01667348	0,01506676	0,0007701795	-0,04179936	0,09899364	-0,06972843	-0,01054761	-0,04417194	-0,02895418	0,002478341	-0,06349082	-0,05619473	-0,05855435	-0,05813982	-0,05322413	0,05197781	-0,05541247	0,02248065	-0,04684122	-0,05692607	-0,01633958	0,02648277	0,06000893	-0,01483239	-0,00407871	-0,1110065	0,602397	0,9524137	0,812231	0,8560993	0,8086475	0,8864927	0,868302	0,8493743	0,9217265	0,9223239	0,4132532	0,5474384	0,5678496	0,8715016	0,9444031	0,9706861	0,9748492
-0,03069245	-0,02505229	-0,004123745	0,0301965	0,01033613	-0,01194686	-0,01287416	0,01457291	0,02256763	0,001854023	-0,04312882	0,09948295	-0,06461509	-0,007638598	-0,04275999	-0,02554304	0,01202667	-0,05810123	-0,05156482	-0,05478181	-0,05391048	-0,04908536	0,05369624	-0,05126945	0,02885666	-0,04215507	-0,05287113	-0,01560794	0,03487377	0,06862622	-0,005389526	0,00490722	-0,1010501	0,6138105	0,9543323	0,8273882	0,868582	0,8175629	0,9045593	0,8848203	0,8629557	0,9146545	0,932075	0,4116565	0,5530621	0,5671031	0,8581078	0,9499073	0,975486	0,9736103
-0,02267832	-0,03005282	-0,0062216	0,03121636	0,004682855	-0,0176409	-0,01808506	0,02352089	0,02647495	-0,00343968	-0,03982175	0,08396373	-0,0597959	-0,00311524	-0,03942106	-0,0186313	0,01442857	-0,05259343	-0,04532721	-0,0500824	-0,04939251	-0,04447227	0,05148839	-0,04671372	0,0230544	-0,04120602	-0,05081486	-0,01728413	0,03898108	0,06910325	-0,0116272	-0,0005054254	-0,09782781	0,6220695	0,9606467	0,8373782	0,8721586	0,8167765	0,9069247	0,8897684	0,8717039	0,9162706	0,9313051	0,4339724	0,5679927	0,566537	0,8644521	0,9512725	0,9796885	0,974272
-0,09392175	-0,08084152	-0,07275474	-0,07265382	-0,06193429	-0,08064799	-0,08170126	-0,06121209	-0,02712344	-0,09144264	-0,09508643	-0,02472132	-0,03649046	-0,08463695	-0,07553986	-0,0676026	-0,03044435	-0,02535508	-0,03974695	-0,04024829	-0,04772053	-0,04692492	-0,08857673	-0,05772496	-0,06808271	-0,08164115	-0,07870672	-0,08391114	0,08416355	-0,0282824	-0,05824795	-0,06239968	-0,05698719	0,390552	0,3540422	0,6342093	0,4874671	0,6052319	0,4887468	0,5189044	0,6323845	0,3964849	0,3898865	0,9045402	0,1672234	0,2957821	0,327306	0,4855829	0,3944716	0,3095092
-0,04436009	-0,03417191	-0,007066785	0,02644916	88.7542	-0,02138892	-0,0192825	-0,0003849167	0,01420092	0,003778326	-0,05137639	0,08710585	-0,08454478	-0,02377305	-0,05748527	-0,04403548	-0,0002144603	-0,07302351	-0,0686691	-0,06965988	-0,06883138	-0,06361417	0,05292289	-0,06533609	0,02431285	-0,05371483	-0,06398868	-0,01560768	0,0346779	0,06975666	-0,01215491	44.7941	-0,1080099	0,6050419	0,9556384	0,8344083	0,8626785	0,8270344	0,9044434	0,8851668	0,8728589	0,923998	0,9264886	0,4565535	0,5630593	0,5670089	0,8842978	0,9587926	0,9768826	0,981727
-0,08295016	-0,02717008	-0,0353675	-0,02200508	0,005950037	-0,03260914	-0,03427022	-0,02581562	0,01623306	-0,04922037	-0,09701782	0,02019356	-0,02804347	-0,0493671	-0,0789458	-0,03707207	-0,00939431	-0,03687022	-0,04226646	-0,04570097	-0,05020794	-0,04589426	-0,006319545	-0,05289052	0,02116865	-0,06488313	-0,07189756	-0,0480823	0,1427598	0,05183626	0,01620631	0,001977403	0,03107209	0,5879458	0,673008	0,8585614	0,7826469	0,7653202	0,7980596	0,8109953	0,8426739	0,6272625	0,7536549	0,850176	0,4305233	0,4735817	0,5026824	0,7289339	0,7331762	0,6224307
-0,03273934	-0,00953388	0,005080478	0,04749216	0,0227901	-0,002831878	-0,005346473	0,02572956	0,05632941	-0,01333514	-0,01138061	0,1003801	-0,04047574	0,0008147928	-0,03759977	-0,003416651	0,03178692	-0,03625183	-0,03340121	-0,03926506	-0,03877972	-0,03259108	0,05414307	-0,03675958	0,03501784	-0,03259068	-0,04401344	-0,01833808	0,0620505	0,07384279	0,006158586	0,004101401	-0,05802398	0,6961221	0,937685	0,9190819	0,9366545	0,8460566	0,9502615	0,9517336	0,9241192	0,8258458	0,9544019	0,4824892	0,5320146	0,5461667	0,7190211	0,9160345	0,9617078	0,885792
-0,03108686	-0,01080342	0,004771445	0,04717518	0,01862052	-0,005278662	-0,0045954	0,02829511	0,05289823	-0,004604275	-0,01111676	0,08513547	-0,04295436	0,0002822883	-0,0395224	-0,006886399	0,02812153	-0,04042448	-0,03741765	-0,04338935	-0,04227576	-0,03670558	0,06212137	-0,04039145	0,03428927	-0,03545414	-0,04634225	-0,01290593	0,0541207	0,07217144	0,004274364	0,004030766	-0,0575471	0,681586	0,9368173	0,9025659	0,9194803	0,8224517	0,9311234	0,9348122	0,9063571	0,8275139	0,9454207	0,4603204	0,5432373	0,5385585	0,7280737	0,9088349	0,9569731	0,8877124
0,0007819064	-0,05200063	-0,07103501	-0,06336097	-0,04046092	-0,06105766	-0,05777112	0,04422911	-0,02274685	-0,08406371	-0,06019045	-0,030344	0,03214353	-0,00183112	-0,01591971	0,01828067	-0,009415848	0,01570512	0,02267218	0,01553327	0,01035125	0,008922854	-0,07871523	-29.9915	-0,07174047	-0,03445272	-0,02672959	-0,08510648	0,117025	-0,04349583	-0,04890055	-0,03854222	0,01589993	0,2610396	0,1842849	0,4200122	0,3077088	0,3191844	0,2957254	0,3228825	0,4022603	0,2310023	0,2844482	0,7752187	0,1294553	0,1836058	0,1624223	0,2532104	0,2383782	0,1877981
-0,07361231	-0,07703508	-0,05677358	-0,06149061	-0,05407178	-0,06426054	-0,07399099	-0,09382413	-0,02941745	-0,06768108	-0,09513956	0,02869935	-0,04988988	-0,06928875	-0,05237871	-0,05448756	-0,01580809	-0,03033756	-0,04045098	-0,0383192	-0,04008815	-0,04267973	-0,08209616	-0,04555872	-0,05200173	-0,06703229	-0,06424407	-0,07212067	0,01981778	-0,02398363	-0,06337117	-0,0694892	-0,0982891	0,4285394	0,4385144	0,5691735	0,5221431	0,6856403	0,5296175	0,5326113	0,616706	0,4105509	0,4042707	0,7485586	0,1374039	0,3332297	0,3581563	0,5359178	0,4583645	0,3664406
-0,03534086	-0,03273256	-0,01916972	0,001717557	-0,01680754	-0,02416871	-0,01914742	0,006074663	0,05853988	0,08153638	-0,01750594	0,0999536	0,03472915	0,02114364	-0,02834485	0,02181567	0,0604139	-0,006232515	-0,002604035	-0,01081159	-0,01301546	-0,009691946	0,1248719	-0,01356929	0,0470548	-0,0318989	-0,05012739	0,06554935	0,06014277	0,05764039	0,01225421	-0,008362129	-0,1393801	0,5559344	0,6315703	0,7248211	0,7158452	0,7316745	0,7333668	0,7330437	0,7622234	0,5732606	0,6805692	0,6150473	0,3068864	0,4893917	0,4431003	0,7001782	0,6811086	0,5831782
-0,0761083	-0,03660382	-0,06635693	-0,05202925	-0,03991619	-0,04431377	-0,04742146	-0,07672109	-0,01617639	-0,06521599	-0,07620052	-0,03733787	-0,07112131	-0,07122832	-0,07198793	-0,06201138	0,03817677	-0,05369465	-0,06212738	-0,05409654	-0,05231221	-0,05129704	-0,04070666	-0,05537426	-0,03610262	-0,05000532	-0,0582839	-0,05251326	0,115896	0,03461244	-0,02841028	-0,02263565	-0,05818209	0,3699132	0,5541521	0,710632	0,5990759	0,7874288	0,6744191	0,6912898	0,73996	0,5172734	0,52863	0,7566641	0,2331323	0,3593887	0,5447135	0,6805896	0,5931728	0,4774297
-0,04505261	-0,005552284	0,01486444	0,04751324	0,02362295	0,002088298	-0,01060842	0,04231836	0,1054543	-0,06637467	-0,03462731	0,0925805	0,02019562	-0,00354302	-0,01920692	0,01750743	0,03925242	0,03602212	0,0253487	0,009158062	0,0009579782	0,008038596	0,01174199	-0,002994551	0,01650986	-0,02168052	-0,02526947	-0,02221474	0,08347016	0,05931357	0,01074781	-0,001094294	-0,01714982	0,6673743	0,7044437	0,9267308	0,8408684	0,7600483	0,8318385	0,8526558	0,8688483	0,6182464	0,7763117	0,6627877	0,4061534	0,4665303	0,4371748	0,7319074	0,7397735	0,6166684
-0,02384179	-0,09476988	-0,1070557	-0,0920855	-0,1119122	-0,1062904	-0,1127426	-0,08943554	-0,163477	-0,14272	-0,116521	0,07245438	-0,06788699	-0,08165943	-0,04362622	-0,060143	-0,1496351	-0,06166132	-0,06522537	-0,04916202	-0,06674179	-0,06393442	-0,1128868	-0,05839117	-0,139141	-0,1052819	-0,06832355	-0,1088482	0,2193361	-0,03841598	-0,08752129	-0,0695976	-0,2597754	-0,2318208	-0,06398299	-0,1886106	-0,236176	-0,2425803	-0,1568292	-0,1865999	-0,1968624	-0,2204616	0,06218664	-0,09629834	0,1101738	-0,1964924	-0,02019836	-0,04768092	-0,04177454	-0,04738051
-0,1575453	-0,1214999	-0,196916	-0,2032108	-0,1582315	-0,1504459	-0,1763439	-0,2512286	-0,2309262	-0,1834244	-0,3508168	-0,1307884	-0,1659767	-0,2277645	-0,2484757	-0,1345759	-0,2899966	-0,1332999	-0,1323264	-0,1359674	-0,1405047	-0,1410022	-0,1565642	-0,1460342	-0,1222883	-0,1656512	-0,1480381	-0,155827	0,01268661	-0,1303953	-0,1239248	-0,11887	0,2467025	-0,1262481	-0,2233203	-0,1896782	-0,2074135	-0,272808	-0,161163	-0,1634608	-0,1898007	-0,2501532	0,3165773	-0,09514521	-0,09957665	-0,1763394	-0,1955047	-0,1774425	-0,1903338	-0,2147152
-0,03093246	-0,1379098	0,1404152	0,1836322	-0,07446012	-0,04703054	-0,1042934	-0,1910134	-0,2419832	-0,1401485	-0,06291319	0,4869125	-0,1817707	-0,1544669	-0,07146742	-0,1715944	-0,2240006	-0,1788181	-0,1804617	-0,1503301	-0,1487081	-0,1609386	-0,1422761	-0,1593983	-0,04691062	-0,1682461	-0,1387349	0,05638782	0,1619257	-0,07528648	-0,04903569	-0,09649248	-0,2375576	-0,3437447	-0,1816134	-0,2153935	-0,2061173	-0,1897683	-0,2080089	-0,2318468	-0,2298431	-0,2357413	-0,06380013	-0,1567576	-0,1112883	0,07460435	-0,1055084	-0,1306643	-0,1594702	-0,1275287
-0,08234616	-0,1238738	-0,1128727	-0,1108431	-0,1307128	-0,1137148	-0,1412966	-0,2064421	-0,1855673	-0,1675419	-0,04113322	0,1392224	-0,15714	-0,1794019	-0,1430614	-0,1450747	-0,2264703	-0,1527569	-0,1473824	-0,1315805	-0,140635	-0,1365811	-0,146535	-0,1382139	-0,1415828	-0,1672745	-0,128674	-0,1032125	0,2356161	-0,02504154	-0,09253102	-0,0980114	-0,205841	-0,2761054	-0,1196005	-0,1763303	-0,2242019	-0,2325857	-0,184286	-0,1740066	-0,1877211	-0,237187	0,004348992	-0,1007314	0,07908328	-0,1072866	-0,06611899	-0,09722253	-0,1190481	-0,1128511
-0,09255861	-0,07746526	-0,02495076	-0,02700603	-0,0719604	-0,04829281	-0,08731647	-0,2515996	-0,2382218	-0,1181143	-0,2010766	0,1248767	-0,1804669	-0,1935656	-0,1884854	-0,1616441	-0,2939434	-0,164269	-0,1676439	-0,1529101	-0,1583939	-0,1570235	-0,08079366	-0,150333	-0,04633107	-0,1494961	-0,1381628	-0,01432934	0,1994718	-0,02508373	-0,04828509	-0,04909359	0,005224351	-0,2291624	-0,09143459	-0,1004863	-0,148995	-0,1938314	-0,1098945	-0,1138375	-0,114106	-0,1724621	0,1708323	-0,01579956	0,03996563	-0,1149361	-0,03426009	-0,04903363	-0,0681136	-0,07624779
-0,04431371	-0,127778	-0,07119838	-0,06254504	-0,1215382	-0,09539317	-0,1421517	-0,2159326	-0,2525857	-0,1593369	-0,2084235	0,154308	-0,1692366	-0,1753268	-0,1501992	-0,1353706	-0,2727285	-0,1395252	-0,1336919	-0,1160437	-0,1121769	-0,1260702	-0,1506718	-0,1213635	-0,09327333	-0,1526813	-0,1219082	-0,07248643	0,1470664	-0,06170945	-0,09992431	-0,1012437	0,007216643	-0,2649244	-0,0518704	-0,1327961	-0,148201	-0,1679968	-0,08623203	-0,1242935	-0,1069772	-0,1402562	0,004043639	-0,08083684	-0,003174386	-0,08854937	-0,009015112	-0,008350112	-0,04575298	-0,04511814
-0,05085254	-0,1664975	-0,09942332	-0,08312409	-0,161369	-0,1397054	-0,1794415	-0,201832	-0,2540686	-0,2017292	-0,2112256	0,1617773	-0,1758728	-0,1793305	-0,1580569	-0,1384667	-0,2754257	-0,1477145	-0,1410954	-0,1239822	-0,1266438	-0,1353964	-0,1724353	-0,1333511	-0,1446774	-0,1824881	-0,1397031	-0,09740639	0,1368877	-0,0936428	-0,1346784	-0,1372086	-0,07098696	-0,2673063	-0,102244	-0,1731809	-0,190884	-0,2122777	-0,1344898	-0,1709716	-0,1687417	-0,1903601	0,04452975	-0,1003143	0,0251514	-0,1088447	-0,04471466	-0,07176717	-0,09397495	-0,08360389
-0,1392202	-0,1858488	-0,194722	-0,1724444	-0,2147229	-0,2047502	-0,2441694	-0,2135714	-0,3482328	-0,2463449	-0,5294595	-0,1399506	-0,1970219	-0,2256765	-0,2538901	-0,1460732	-0,3107877	-0,1398888	-0,1343933	-0,1346376	-0,1206797	-0,144926	-0,2373051	-0,158044	-0,1629853	-0,2040606	-0,1832127	-0,1923652	-0,1321448	-0,2422815	-0,1926716	-0,1834722	0,2647925	-0,1935559	-0,1793861	-0,1071546	-0,1769512	-0,2309336	-0,07241943	-0,09669393	-0,1207896	-0,1516895	0,2714587	-0,01758565	-0,1951306	-0,1992124	-0,1175864	-0,1025368	-0,1288686	-0,139309
-0,1027474	-0,141727	-0,1280594	-0,1179004	-0,1396504	-0,1297166	-0,160055	-0,2029191	-0,2838904	-0,1718257	-0,468891	-0,09328317	-0,1665991	-0,1904743	-0,187333	-0,1213007	-0,2071449	-0,1212087	-0,109516	-0,1139836	-0,1149505	-0,135098	-0,1694905	-0,1243576	-0,1025882	-0,1632353	-0,1518935	-0,1171607	-0,1521896	-0,1975504	-0,1433952	-0,1042804	0,3372422	-0,1660398	-0,05888601	-0,09247375	-0,05997627	-0,102792	0,04217479	-0,0171648	-0,011208	0,02224995	0,1392417	-0,008644673	-0,008981266	-0,02745921	0,009953145	0,05622381	0,1220255	-0,004067666
0,1397765	-0,1033396	0,3740483	0,4315414	0,0260644	0,04307624	-0,004460537	0,044694	-0,134454	-0,02008447	-0,04578897	0,6113487	-0,0243655	0,06652341	0,1177287	-0,01098174	-0,01341811	-0,01274945	-0,01935783	0,007852206	0,01305535	-0,008049948	-0,02639128	-0,0008529389	0,07682305	-0,01328256	0,004089571	0,2344162	-0,0955614	-0,1313151	0,001785645	-0,06302684	-0,08336536	-0,05128232	-0,1020235	0,03985004	0,09208538	0,1487924	0,05427345	0,005664621	0,0122665	-0,003261083	0,1221826	0,05424339	-0,2399801	0,1846337	-0,004746511	-0,04103289	-0,001712898	0,01106164
0,4560106	-0,09802206	-0,01139967	0,04052096	-0,06778675	-0,06087707	-0,1306689	0,3969111	-0,0129447	-0,1900391	-0,2499498	0,2983153	0,3658258	0,3675711	0,4025824	0,4532814	0,2514924	0,4517146	0,4594118	0,4934573	0,5002782	0,4638181	-0,1747244	0,4505906	-0,06734971	0,2820114	0,3928845	-0,08185441	0,1041528	-0,06632814	-0,08359205	-0,05571844	-0,232213	0,1324497	0,05072579	-0,04270293	0,1836496	0,2226843	0,3251869	0,09666714	0,1372224	0,07965434	0,1374093	-0,04827916	-0,02704919	0,0890065	0,1145807	0,140277	0,1589945	0,1557115
-0,1347373	-0,1687868	-0,1870559	-0,1667691	-0,1505684	-0,1706763	-0,2055906	-0,1351296	-0,196251	-0,243281	-0,4985084	-0,1494008	-0,1094047	-0,1676769	-0,1867706	-0,05580373	-0,2005011	-0,05046449	-0,05712006	-0,05042772	-0,04787813	-0,05320206	-0,1846337	-0,08784866	-0,1398342	-0,121626	-0,1105992	-0,1840976	-0,1050064	-0,1701158	-0,1708573	-0,1598627	0,2301233	0,03856406	-0,06619199	0,04786564	-0,0008135722	-0,05895383	0,05366057	0,07763826	0,04145154	0,04549058	0,5838313	0,07544364	-0,04617912	-0,1206309	0,02221907	0,008066408	0,0868945	-0,01552458
-0,1424721	-0,1221339	-0,1418552	-0,1387163	-0,1449821	-0,1320606	-0,170938	-0,198015	-0,2465552	-0,1768146	-0,4504566	-0,1348141	-0,1649576	-0,1999397	-0,2292658	-0,124075	-0,2868541	-0,1139072	-0,1150676	-0,1248283	-0,1218791	-0,1262731	-0,1467004	-0,1398937	-0,09236241	-0,1469792	-0,1352666	-0,1233398	-0,08694484	-0,15283	-0,1230099	-0,1148936	0,319266	-0,0439013	-0,123724	-0,03243194	-0,1146794	-0,1623961	-0,0618272	-0,04203798	-0,07201642	-0,118559	0,4861757	0,01830096	-0,1291198	-0,128728	-0,1165527	-0,06569435	-0,09145264	-0,1216458
-0,1452452	-0,1389705	-0,1819828	-0,1753256	-0,1643276	-0,1592028	-0,1918713	-0,2089639	-0,2583924	-0,2033046	-0,4392906	-0,1481352	-0,1626253	-0,2071808	-0,2389295	-0,1202767	-0,2964792	-0,1161008	-0,1159018	-0,1197687	-0,1152052	-0,1252177	-0,1749653	-0,1353951	-0,1201497	-0,1631245	-0,1491845	-0,1614784	-0,07530203	-0,1758825	-0,1451373	-0,1383024	0,3199856	-0,1141542	-0,197061	-0,1406054	-0,179426	-0,2418549	-0,1257109	-0,1330242	-0,1549137	-0,2000363	0,3254228	-0,05595698	-0,1564703	-0,1802325	-0,1757693	-0,1505603	-0,1704887	-0,1869809
-0,1120826	-0,1282083	-0,1616264	-0,1514375	-0,1483678	-0,1461201	-0,1774868	-0,1896642	-0,241694	-0,198034	-0,4625647	-0,123125	-0,1470006	-0,1776853	-0,2082915	-0,1011445	-0,272585	-0,09909923	-0,09612651	-0,1003446	-0,09625436	-0,10989	-0,1642884	-0,1157528	-0,1112011	-0,1464516	-0,1326988	-0,1412278	-0,07501218	-0,165886	-0,1382394	-0,1259166	0,3015768	-0,1218218	-0,1804806	-0,1265858	-0,1523941	-0,2102198	-0,1028136	-0,1162776	-0,1280227	-0,1698005	0,2931679	-0,07610229	-0,166558	-0,1959331	-0,1605072	-0,1284522	-0,1470815	-0,1684306
-0,1502492	-0,08905856	-0,1557365	-0,1548246	-0,1171717	-0,1116865	-0,1442045	-0,2054417	-0,22686	-0,1597852	-0,4485919	-0,1910118	-0,1566283	-0,1999244	-0,2489785	-0,1167383	-0,2743156	-0,1139545	-0,1130791	-0,1213502	-0,1126275	-0,1230351	-0,1313698	-0,1319185	-0,06732316	-0,1397501	-0,1421424	-0,1239482	-0,08608999	-0,1425041	-0,1033429	-0,09370134	0,4142982	-0,0848402	-0,1852534	-0,06467132	-0,1261293	-0,1984914	-0,08502547	-0,07551587	-0,09242328	-0,1559201	0,3085078	-0,0151002	-0,1815726	-0,1654474	-0,1764625	-0,1402285	-0,1652559	-0,1834131
0,1545051	-0,2041825	-0,2122113	-0,2113497	-0,2066341	-0,2083133	-0,2495955	0,0747152	-0,0521372	-0,2653768	-0,3544776	-0,01217724	0,08675036	0,07339427	0,0764572	0,1674999	-0,03883421	0,1629555	0,182494	0,1828607	0,1977643	0,1644602	-0,2639598	0,1438038	-0,1880411	0,0157792	0,100097	-0,2301826	-0,1914842	-0,1583977	-0,2239571	-0,2124518	0,2430948	0,1049517	-0,08831593	-0,1636006	-0,01891056	0,02702318	0,01629985	-0,07223589	-0,04877183	-0,09484278	0,2024506	-0,1379633	-0,269287	-0,09464466	-0,1352399	-0,05625949	-0,08407494	-0,1049913
-0,1381277	-0,1161792	-0,1381335	-0,1341543	-0,1361864	-0,1263662	-0,1654423	-0,1975394	-0,2378088	-0,1705985	-0,4475819	-0,1388691	-0,1583918	-0,1932199	-0,231901	-0,1141656	-0,2796182	-0,1061544	-0,1070081	-0,1149815	-0,1065351	-0,1168036	-0,1460669	-0,1279426	-0,07815825	-0,1394121	-0,1327754	-0,1200382	-0,1189394	-0,167213	-0,1204104	-0,1162677	0,3807564	-0,05774307	-0,1525349	-0,07323024	-0,112327	-0,1735979	-0,0722277	-0,07047811	-0,08709165	-0,1243652	0,3624738	-0,01989902	-0,1787871	-0,1188954	-0,1499384	-0,1019775	-0,1409352	-0,1517212
-0,1480009	-0,1230872	-0,1547254	-0,1523998	-0,1459149	-0,1370468	-0,1744661	-0,2017255	-0,2444913	-0,1819526	-0,4531188	-0,1574074	-0,1639042	-0,202876	-0,240285	-0,1228405	-0,2888321	-0,1139853	-0,1144662	-0,123278	-0,1153165	-0,1246603	-0,1560618	-0,1379773	-0,09140727	-0,15115	-0,1427116	-0,1346554	-0,1170679	-0,1720735	-0,1281869	-0,1238157	0,3847342	-0,06317276	-0,1725056	-0,07232745	-0,1308899	-0,1894364	-0,08818525	-0,07547147	-0,09826853	-0,1510314	0,3783671	-0,01020228	-0,1823392	-0,1350484	-0,168759	-0,1218303	-0,1572252	-0,1717352
-0,150274	-0,1023041	-0,142259	-0,1426239	-0,12535	-0,1179644	-0,1506878	-0,209489	-0,2252778	-0,1527845	-0,4218395	-0,1587953	-0,1531395	-0,1982367	-0,2427005	-0,1158714	-0,2716357	-0,1102919	-0,1113364	-0,120954	-0,1144995	-0,1218303	-0,1330957	-0,1312211	-0,07032563	-0,1379935	-0,1371848	-0,1156344	-0,1104077	-0,1544545	-0,1096	-0,105954	0,3910404	-0,04959669	-0,1691796	-0,07977501	-0,1132889	-0,1791505	-0,07637066	-0,07231169	-0,09381986	-0,1346749	0,3802119	-0,02734977	-0,173015	-0,1238111	-0,159236	-0,1191413	-0,1387384	-0,16666
-0,1497411	-0,1130281	-0,1667602	-0,1691884	-0,1396433	-0,1317043	-0,1656894	-0,2142644	-0,2444382	-0,1690048	-0,4385245	-0,1772707	-0,1627006	-0,2093274	-0,258885	-0,1211648	-0,2925584	-0,1173096	-0,1141055	-0,123468	-0,1142631	-0,1244472	-0,1502707	-0,135076	-0,08709858	-0,1511383	-0,1468797	-0,1345621	-0,1043471	-0,1636104	-0,1246364	-0,1163403	0,4060681	-0,05069328	-0,160774	-0,02394287	-0,08582627	-0,1561102	-0,03759231	-0,0218203	-0,0410597	-0,1216534	0,3527195	0,03710613	-0,1504069	-0,1293625	-0,1437595	-0,107602	-0,1218297	-0,159579
-0,144784	-0,1117439	-0,1441772	-0,1409247	-0,1321012	-0,1239769	-0,1597634	-0,2245672	-0,2466747	-0,1644115	-0,4380919	-0,1428127	-0,1653441	-0,2105973	-0,2515422	-0,1246883	-0,2822574	-0,1227748	-0,122873	-0,1248554	-0,1156264	-0,1309063	-0,147645	-0,1344343	-0,0737775	-0,1493058	-0,1494781	-0,1212372	-0,1104029	-0,166677	-0,1186265	-0,1155505	0,4087497	-0,08411321	-0,1759024	-0,07645153	-0,1032701	-0,1763977	-0,0624873	-0,06915447	-0,08130554	-0,1272627	0,2593881	-0,01536736	-0,1887476	-0,1294007	-0,1570311	-0,1246551	-0,1474626	-0,1683844
0,1354919	-0,07090361	0,4417248	0,5177997	0,0619944	0,08695253	0,01053519	0,01394002	-0,1297417	-0,04136016	-0,20028	0,7784244	-0,03232309	0,05209286	0,1393857	-0,0260645	-0,1182784	-0,02503536	-0,04155852	-0,01202769	-0,00798441	-0,02376932	-0,02828272	-0,0154588	0,1123656	-0,02083121	0,001936083	0,2945533	0,05125842	-0,06184612	0,05201211	-0,01737906	-0,2933452	-0,146598	-0,1583688	-0,1454535	-0,0008096189	0,01591995	-0,0801947	-0,1576903	-0,1306279	-0,07243667	0,008567184	-0,1503572	-0,1931953	0,2861731	-0,09798395	-0,09549012	-0,09441845	-0,07472244
-0,1428531	-0,1012285	-0,1585992	-0,1593868	-0,1261076	-0,1208289	-0,1527243	-0,2105089	-0,22866	-0,1602686	-0,4206552	-0,1765633	-0,1475599	-0,1979366	-0,2435291	-0,1087589	-0,2636127	-0,1057278	-0,1059785	-0,1105657	-0,1026046	-0,115357	-0,1411249	-0,1210961	-0,07308419	-0,1342872	-0,1352793	-0,1301434	-0,1062408	-0,156394	-0,1138707	-0,1074488	0,4258012	-0,05969764	-0,1773489	-0,06872004	-0,1023465	-0,1725353	-0,06120751	-0,06054527	-0,07678564	-0,1343083	0,3038632	-0,012977	-0,1850801	-0,140461	-0,1646845	-0,1276813	-0,1482878	-0,1737627
0,1118651	-0,1691798	0,1877295	0,2307998	-0,08264078	-0,04454929	-0,1284076	-0,07506704	-0,2435822	-0,1441202	-0,07948302	0,5150193	-0,07377236	-0,02936298	0,009174437	-0,03233932	-0,062955	-0,0407939	-0,0389673	-0,005086606	0,0004631986	-0,0231714	-0,1371531	-0,01602092	-0,02600493	-0,05855235	-0,005212135	0,09609479	-0,04611084	-0,190824	-0,07371444	-0,1167838	-0,1489833	-0,1776744	-0,08889445	-0,07004478	0,003617516	0,03943698	0,01884357	-0,05780841	-0,05852066	-0,02213796	0,0682804	-0,06964971	-0,2554682	0,1151824	0,0001975758	-0,01161163	-0,06013073	0,004958452
-0,09638739	-0,1253659	-0,09110063	-0,08063132	-0,1257662	-0,1163848	-0,1608801	-0,1676469	-0,2224638	-0,1725668	-0,431057	-0,04131331	-0,1263169	-0,1562672	-0,182687	-0,08475368	-0,2493387	-0,08037218	-0,08219885	-0,08519651	-0,07783773	-0,09046048	-0,1512901	-0,09907031	-0,06988487	-0,1208828	-0,1073798	-0,09154808	-0,1224316	-0,1705404	-0,1158925	-0,1209586	0,3356834	-0,06233989	-0,1847877	-0,120243	-0,1195492	-0,165935	-0,09382773	-0,1113619	-0,125963	-0,1478687	0,3430586	-0,06534605	-0,2208229	-0,09070083	-0,1756805	-0,1323287	-0,1549509	-0,1722692
-0,1165297	-0,1000857	-0,118063	-0,1120931	-0,1093708	-0,1059422	-0,1450006	-0,1757051	-0,2087629	-0,1620219	-0,4262628	-0,1055904	-0,1187143	-0,161606	-0,196067	-0,08026105	-0,2339601	-0,07499401	-0,07903303	-0,08105432	-0,0743506	-0,08698744	-0,139161	-0,09338299	-0,05965843	-0,10877	-0,1052242	-0,1064581	-0,1032751	-0,1564003	-0,1012782	-0,1014235	0,3914682	-0,0719311	-0,2005581	-0,1254569	-0,132848	-0,1914318	-0,1038672	-0,1157793	-0,1285196	-0,1587153	0,3010629	-0,07132	-0,2258721	-0,1295554	-0,1942508	-0,1498599	-0,1760754	-0,191506
0,05746746	-0,08928831	0,3483688	0,4115388	0,02767915	0,04761154	-0,01035928	-0,03449586	-0,1110389	-0,06132647	-0,03801135	0,7265665	-0,09795576	-0,01085084	0,0704632	-0,09056065	-0,1702743	-0,09901849	-0,1056826	-0,08133259	-0,08159159	-0,08761385	-0,05065344	-0,08144197	0,04281913	-0,09197158	-0,06616868	0,2220801	0,1540037	-0,02234726	0,0242619	-0,03787334	-0,349782	-0,2253937	-0,1373592	-0,1190873	-0,07066891	-0,04419603	-0,1516463	-0,1680441	-0,1404935	-0,1398347	-0,1294249	-0,09637328	-0,05863703	0,2130059	-0,08979273	-0,1140741	-0,1096507	-0,09559813
0,4508267	-0,02214805	0,2347376	0,2563788	0,07335185	0,08481281	0,01360408	0,3377084	0,04506429	-0,04659883	0,06026858	0,4944116	0,3794475	0,4002141	0,4477861	0,390357	0,3827057	0,406545	0,3948112	0,4382553	0,4490202	0,4154699	-0,06266284	0,4167065	0,08111978	0,3149523	0,3902981	0,1272206	-0,004532846	-0,06436892	0,03900085	0,0131324	-0,1885674	0,0436555	-0,09780648	-0,2029323	0,1208	0,2085384	0,1590839	-0,04627798	-0,01239891	0,0150009	-0,0857219	-0,2049955	-0,3212474	0,1960779	-0,03068904	0,005150623	-0,03866961	0,02983721
0,2197497	0,0926563	0,4435496	0,4809371	0,20268	0,2216281	0,1493909	0,08037853	0,01037405	0,1027642	-0,1208291	0,5744963	0,1448249	0,1987894	0,240628	0,1587538	0,06705172	0,1622266	0,1424077	0,1663238	0,1738688	0,156435	0,09148251	0,1795614	0,2637863	0,1985829	0,1905071	0,3239661	0,06935552	0,05550455	0,1683045	0,1323996	-0,08544988	-0,04340412	-0,04207964	-0,217616	0,1067794	0,1029461	0,04426808	-0,1292025	-0,0625787	0,05131863	-0,01774633	-0,240196	-0,2223323	0,2410516	-0,01285562	0,03983408	0,03339852	0,03312024
-0,1299478	-0,1842381	-0,03420798	0,01436379	-0,1411704	-0,1208469	-0,1568096	-0,1345766	-0,3901271	-0,2042316	-0,3673021	-0,01581816	-0,2227405	-0,2082304	-0,1320048	-0,2223006	-0,1929072	-0,1935124	-0,2099659	-0,191438	-0,195429	-0,2157244	-0,1728657	-0,2139807	-0,1030075	-0,224811	-0,2168205	-0,1065796	-0,140427	-0,2382044	-0,1373489	-0,1225712	0,2579275	-0,3673649	-0,08265576	-0,1633465	-0,3089151	-0,2734189	-0,1805975	-0,2160472	-0,2581781	-0,1480963	0,09204562	-0,08860114	-0,1165386	-0,1003066	-0,03030867	0,002201866	-0,004938372	-0,002878054
0,08704224	-0,09082025	0,5366914	0,6300811	0,06467386	0,09615276	0,02126301	0,001887825	-0,1675176	-0,01757702	-0,1393331	0,8432596	-0,1280078	0,005672714	0,1196182	-0,1199114	-0,1669735	-0,1099721	-0,1251145	-0,1022655	-0,09037241	-0,1104925	-0,01628098	-0,1067634	0,1362534	-0,07822581	-0,07139695	0,3440945	-0,07090473	-0,09593436	0,04720589	-0,0303625	-0,234459	-0,1193783	-0,05448515	-0,02929175	0,06545701	0,1063575	-0,04017806	-0,07652634	-0,0416049	0,03934014	-0,03306387	-0,0601959	-0,1658027	0,4412863	-0,02944097	0,002405597	-0,02675047	0,01016884
0,437519	0,4693796	0,7354259	0,711763	0,5447832	0,5653681	0,6219686	0,4335088	0,4213752	0,5183895	0,4052774	0,4359626	0,2972545	0,4601437	0,4513093	0,3321191	0,3548492	0,3039578	0,3000768	0,2990462	0,2808528	0,3202479	0,5627925	0,3275876	0,462565	0,3814099	0,3565729	0,6020862	0,2932029	0,3832511	0,3890428	0,3651262	-0,1770317	0,05470527	0,06928086	0,04996375	0,07104472	0,02123206	0,05071139	0,04480946	0,04192026	0,08748025	0,08195659	-0,09459401	0,0709744	-0,0084725	0,09332879	0,07114395	0,07279981	0,124221
[truncated: 50 more columns]
